# Supplementary material for: Epi-SSA: A novel epistasis detection method based on a multi-objective sparrow search algorithm
Source: PLoS One. 2024 Oct 24;19(10):e0311223. doi: 10.1371/journal.pone.0311223 (PMC11500897; doi:10.1371/journal.pone.0311223)
Supplement: S1 Table — (XLSX) [file pone.0311223.s023.xlsx]

## Sheet: Sheet1
	Table S1. The penetrance tables for the 8 DME models
model	MAF A	MAF B	K	Heritability	aabb	aaBb	aaBB	Aabb	AaBb	AaBB	AAbb	AABb	AABB
DME01	0.1	0.1	0.0499528	0.0307494	0.06	0.01	0.01	0.01	0.208	0.208	0.01	0.208	0.208
DME02	0.1	0.1	0.05014	0.0143458	0.061	0.017	0.017	0.017	0.136	0.136	0.014	0.136	0.136
DME03	0.1	0.1	0.0500174	0.0101382	0.06	0.021	0.021	0.021	0.116	0.116	0.021	0.116	0.116
DME04	0.1	0.1	0.046179	0.015522	0.03	0.09	0.07	0.08	0.01	0.04	0.09	0.01	0
DME05	0.1	0.1	0.026026	0.00870687	0.03	0.01	0.02	0.01	0.09	0.05	0.02	0.05	0.07
DME06	0.1	0.1	0.0174807	0.00827121	0.02	0.007	0.003	0.005	0.07	0.08	0.02	0.001	0.09
DME07	0.2	0.2	0.0518752	0.00547644	0.044	0.069	0.042	0.066	0.021	0.073	0.073	0.007	0.054
DME08	0.4	0.4	0.0475792	0.00551097	0.025	0.051	0.087	0.061	0.044	0.029	0.057	0.051	0.016
