# Supplementary material for: Epi-SSA: A novel epistasis detection method based on a multi-objective sparrow search algorithm
Source: PLoS One. 2024 Oct 24;19(10):e0311223. doi: 10.1371/journal.pone.0311223 (PMC11500897; doi:10.1371/journal.pone.0311223)
Supplement: S2 Table — (XLSX) [file pone.0311223.s024.xlsx]

## Sheet: Sheet1
	Table S2. The penetrance tables for the 8 DNME models
model	MAF A	MAF B	K	Heritability	aabb	aaBb	aaBB	Aabb	AaBb	AaBB	AAbb	AABb	AABB
DNME01	0.2	0.2	0.823596	0.025	0.791868	0.884752	0.841994	0.884909	0.701097	0.822583	0.840741	0.825087	0.537339
DNME02	0.4	0.4	0.379775	0.025	0.288319	0.472575	0.307152	0.39858	0.337791	0.463417	0.529136	0.296929	0.292251
DNME03	0.2	0.2	0.833559	0.05	0.790389	0.916332	0.862099	0.918731	0.663685	0.829798	0.842908	0.86818	0.407006
DNME04	0.4	0.4	0.269418	0.05	0.166318	0.372948	0.190806	0.340993	0.236647	0.206687	0.286669	0.13479	0.634489
DNME05	0.2	0.2	0.808625	0.1	0.743701	0.935008	0.836352	0.935569	0.553289	0.82022	0.831865	0.829194	0.272245
DNME06	0.4	0.4	0.254877	0.1	0.368981	0.191599	0.187974	0.167135	0.365943	0.119098	0.261368	0.0640536	0.812741
DNME07	0.2	0.2	0.288528	0.2	0.393249	0.0806778	0.275781	0.079636	0.711173	0.249633	0.284116	0.232965	0.803628
DNME08	0.4	0.4	0.551768	0.2	0.161725	0.738683	0.868622	0.777851	0.449032	0.351291	0.751118	0.439419	0.440278
