# Supplementary material for: Epi-SSA: A novel epistasis detection method based on a multi-objective sparrow search algorithm
Source: PLoS One. 2024 Oct 24;19(10):e0311223. doi: 10.1371/journal.pone.0311223 (PMC11500897; doi:10.1371/journal.pone.0311223)
Supplement: S3 Table — (XLSX) [file pone.0311223.s025.xlsx]

## Sheet: Sheet1
	Table S3. The penetrance tables for the 6 DNME3 models
model	MAF A	MAF B	MAF C	K	Heritability	aabbcc	aabbCc	aabbCC	aaBbcc	aaBbCc	aaBbCC	aaBBcc	aaBBCc	aaBBCC	Aabbcc	AabbCc	AabbCC	AaBbcc	AaBbCc	AaBbCC	AaBBcc	AaBBCc	AaBBCC	AAbbcc	AAbbCc	AAbbCC	AABbcc	AABbCc	AABbCC	AABBcc	AABBCc	AABBCC
DNME301	0.2	0.2	0.2	0.77894	0.05	0.813133	0.709591	0.786646	0.708884	0.921705	0.757714	0.792297	0.74641	0.825465	0.711897	0.915614	0.758235	0.915515	0.500499	0.821272	0.759028	0.819686	0.771563	0.768194	0.795139	0.82129	0.807235	0.722229	0.779911	0.724523	0.973447	0.093564
DNME302	0.4	0.4	0.4	0.450434	0.05	0.488582	0.411393	0.48172	0.338936	0.531631	0.457711	0.699092	0.294682	0.358207	0.383882	0.518476	0.396047	0.574296	0.341601	0.498242	0.228589	0.623835	0.42938	0.564255	0.334145	0.5432	0.329717	0.594237	0.290636	0.556486	0.280671	0.721102
DNME303	0.2	0.2	0.2	0.690801	0.1	0.746064	0.580098	0.692204	0.582552	0.910437	0.665694	0.672572	0.704958	0.869207	0.580827	0.91148	0.684947	0.906834	0.252658	0.739406	0.722116	0.665068	0.395618	0.686374	0.696607	0.715182	0.694512	0.68177	0.703668	0.731942	0.670147	0.197767
DNME304	0.4	0.4	0.4	0.577805	0.1	0.318698	0.710377	0.763079	0.80649	0.396676	0.606649	0.47474	0.822903	0.0744062	0.728471	0.514651	0.428265	0.44759	0.678951	0.56735	0.629449	0.416463	0.945632	0.708795	0.468978	0.609558	0.453908	0.681906	0.544269	0.654769	0.51036	0.606969
DNME305	0.2	0.2	0.2	0.350121	0.2	0.266878	0.49845	0.495378	0.519827	0.0474275	0.0563846	0.324366	0.398409	0.37591	0.513042	0.0621735	0.0469664	0.0187015	0.936065	0.965287	0.394742	0.269735	0.279272	0.37864	0.280441	0.451256	0.286193	0.505671	0.12858	0.405242	0.220607	0.504297
DNME306	0.4	0.4	0.4	0.495949	0.2	0.248386	0.832598	0.0430177	0.674064	0.208919	0.95628	0.51862	0.599578	0.134052	0.677792	0.264177	0.782117	0.352946	0.694223	0.222882	0.515808	0.422614	0.671271	0.507434	0.433804	0.656541	0.524197	0.546944	0.279405	0.385362	0.482789	0.78425
