# Supplementary material for: Epi-SSA: A novel epistasis detection method based on a multi-objective sparrow search algorithm
Source: PLoS One. 2024 Oct 24;19(10):e0311223. doi: 10.1371/journal.pone.0311223 (PMC11500897; doi:10.1371/journal.pone.0311223)
Supplement: S4 Table — (XLSX) [file pone.0311223.s026.xlsx]

## Sheet: Sheet1
Table S4. F-measure comparisons between AntEpiSeeker(A), DECMDR(D), HS-MMGKG(G), SEE(S), SHEIB-AGM(B), SNPHarvester(H), SNPRuler(R) and Epi-SSA(P) on the DME 100 dataset
Model	A	D	G	S	H	R	B	P
DME01	0.095307	0.14	0.012747	0.03	0.71	0.633333	0.91	0.903333
DME02	0.082475	0.28	0.01756	0.058667	0.876667	0.42	0.883333	0.95
DME03	0.082233	0.38	0.0053	0.108333	0.93	0.313333	0.844357	0.906667
DME04	0.152168	0.9	0.024972	0.046688	0.02	0	0.654603	0.873333
DME05	0.0687	0.15	0.005538	0.043333	0.64	0.646667	0.865	0.951667
DME06	0.087555	0.13	0.00975	0.06	0.71	0.66	0.911667	0.96
DME07	0.08374	0.14	0.003333	0.03	0.69	0.6	0.935	0.92
DME08	0.086053	0.18	0	0.04	0.78	0.486667	0.872857	0.926667
Average	0.0922789	0.2875	0.0099	0.0521276	0.669583	0.47	0.859602	0.923958
standard deviation	0.0253063	0.262556	0.00824007	0.0253463	0.280156	0.226499	0.0877989	0.0294115
