# Supplementary material for: Epi-SSA: A novel epistasis detection method based on a multi-objective sparrow search algorithm
Source: PLoS One. 2024 Oct 24;19(10):e0311223. doi: 10.1371/journal.pone.0311223 (PMC11500897; doi:10.1371/journal.pone.0311223)
Supplement: S5 Table — (XLSX) [file pone.0311223.s027.xlsx]

## Sheet: Sheet1
Table S5. Power comparisons between AntEpiSeeker(A), DECMDR(D), HS-MMGKG(G), SEE(S), SHEIB-AGM(B), SNPHarvester(H), SNPRuler(R) and Epi-SSA(P) on the DME 100 dataset
Model	A	D	G	S	H	R	B	P
DME01	0.82	0.14	0.07	0.03	0.71	0.95	1	0.91
DME02	0.66	0.28	0.1	0.07	0.88	0.63	1	0.96
DME03	0.65	0.38	0.04	0.12	0.93	0.47	1	0.93
DME04	0.9	0.9	0.24	0.24	0.02	0	1	0.89
DME05	0.55	0.15	0.02	0.05	0.64	0.97	1	0.96
DME06	0.76	0.13	0.04	0.06	0.71	0.99	1	0.97
DME07	0.7	0.14	0.01	0.03	0.69	0.9	0.99	0.93
DME08	0.73	0.18	0	0.04	0.78	0.73	0.92	0.93
Average	0.72125	0.2875	0.065	0.08	0.67	0.705	0.98875	0.935
standard deviation	0.108158	0.262556	0.0778276	0.0709124	0.28051	0.339748	0.0279987	0.0272554
