# Supplementary material for: Epi-SSA: A novel epistasis detection method based on a multi-objective sparrow search algorithm
Source: PLoS One. 2024 Oct 24;19(10):e0311223. doi: 10.1371/journal.pone.0311223 (PMC11500897; doi:10.1371/journal.pone.0311223)
Supplement: S6 Table — (XLSX) [file pone.0311223.s028.xlsx]

## Sheet: Sheet1
Table S6. Execution time comparisons between AntEpiSeeker(A), DECMDR(D), HS-MMGKG(G), SEE(S), SHEIB-AGM(B), SNPHarvester(H), SNPRuler(R) and Epi-SSA(P) on the DME 100 dataset
Model	A	D	G	S	H	R	B	P
DME01	0.145046	0.14667	0.139954	0.139141	0.137874	0.144184	0.141714	0.130644
DME02	0.141441	0.144902	0.145165	0.144898	0.139318	0.143964	0.140487	0.125486
DME03	0.145844	0.140157	0.143369	0.13861	0.137212	0.146034	0.146606	0.131172
DME04	0.146162	0.14729	0.141326	0.144532	0.138756	0.146202	0.144766	0.143777
DME05	0.14495	0.147142	0.141849	0.146347	0.139375	0.14262	0.146202	0.126065
DME06	0.145686	0.145521	0.145639	0.144215	0.138702	0.145075	0.144726	0.141873
DME07	0.142674	0.143747	0.142608	0.146113	0.13923	0.1446	0.144415	0.131042
DME08	0.144998	0.13929	0.142964	0.140124	0.14	0.142342	0.141194	0.14424
Average	0.1446	0.14434	0.142859	0.142997	0.138808	0.144378	0.143764	0.134287
standard deviation	0.00166198	0.00309481	0.00189697	0.00317927	0.000895548	0.0014167	0.00232748	0.00779408
