# Supplementary material for: Epi-SSA: A novel epistasis detection method based on a multi-objective sparrow search algorithm
Source: PLoS One. 2024 Oct 24;19(10):e0311223. doi: 10.1371/journal.pone.0311223 (PMC11500897; doi:10.1371/journal.pone.0311223)
Supplement: S7 Table — (XLSX) [file pone.0311223.s029.xlsx]

## Sheet: Sheet1
Table S7. F-measure comparisons between AntEpiSeeker(A), DECMDR(D), HS-MMGKG(G), SEE(S), SHEIB-AGM(B), SNPHarvester(H), SNPRuler(R) and Epi-SSA(P) on the DNME 100 dataset
Model	A	D	G	S	H	R	B	P
DNME01	0.095349	0.17	0.006222	0.01	0.71	0.66	0.901667	0.98
DNME02	0.100492	0.17	0.004675	0.03	0.526667	0.326667	0.652	0.89
DNME03	0.099825	0.14	0.001538	0.015	0.72	0.66	0.876667	0.973333
DNME04	0.102124	0.19	0.001667	0.01	0.8	0.666667	0.9	0.98
DNME05	0.11158	0.2	0.006342	0.03	0.83	0.653333	0.904667	0.973333
DNME06	0.111545	0.23	0.002202	0.07	0.77	0.64	0.905667	0.98
DNME07	0.11094	0.14	0.00924	0.01	0.716667	0.646667	0.899	0.99
DNME08	0.11245	0.25	0	0.016667	0.79	0.66	0.872333	0.98
Average	0.105538	0.18625	0.00398575	0.0239584	0.732917	0.614167	0.864	0.968333
standard deviation	ccc	0.0396187	0.00314122	0.0203917	0.0941534	0.116479	0.0866055	0.0320713
