# Supplementary material for: Epi-SSA: A novel epistasis detection method based on a multi-objective sparrow search algorithm
Source: PLoS One. 2024 Oct 24;19(10):e0311223. doi: 10.1371/journal.pone.0311223 (PMC11500897; doi:10.1371/journal.pone.0311223)
Supplement: S8 Table — (XLSX) [file pone.0311223.s030.xlsx]

## Sheet: Sheet1
Table S8. Power comparisons between AntEpiSeeker(A), DECMDR(D), HS-MMGKG(G), SEE(S), SHEIB-AGM(B), SNPHarvester(H), SNPRuler(R) and Epi-SSA(P) on the DNME 100 dataset
Model	A	D	G	S	H	R	B	P
DNME01	0.8	0.17	0.02	0.01	0.71	0.99	1	0.99
DNME02	0.84	0.17	0.02	0.03	0.53	0.49	0.72	0.9
DNME03	0.83	0.14	0.01	0.02	0.72	0.99	0.99	0.99
DNME04	0.88	0.19	0.01	0.01	0.8	1	0.99	0.99
DNME05	0.93	0.2	0.03	0.03	0.83	0.98	1	0.98
DNME06	0.93	0.23	0.02	0.07	0.77	0.96	1	0.98
DNME07	0.92	0.14	0.06	0.01	0.72	0.97	1	0.99
DNME08	0.93	0.25	0	0.02	0.79	0.99	0.99	0.98
Average	0.8825	0.18625	0.02125	0.025	0.73375	0.92125	0.96125	0.975
standard deviation	0.0528475	0.0396187	0.0180772	0.02	0.0930342	0.174719	0.0976053	0.030706
