# Supplementary material for: Epi-SSA: A novel epistasis detection method based on a multi-objective sparrow search algorithm
Source: PLoS One. 2024 Oct 24;19(10):e0311223. doi: 10.1371/journal.pone.0311223 (PMC11500897; doi:10.1371/journal.pone.0311223)
Supplement: S9 Table — (XLSX) [file pone.0311223.s031.xlsx]

## Sheet: Sheet1
Table S9. Execution time comparisons between AntEpiSeeker(A), DECMDR(D), HS-MMGKG(G), SEE(S), SHEIB-AGM(B), SNPHarvester(H), SNPRuler(R) and Epi-SSA(P) on the DNME 100 dataset
Model	A	D	G	S	H	R	B	P
DNME01	0.142104	0.138997	0.141984	0.142996	0.131558	0.14187	0.146333	0.147459
DNME02	0.14604	0.139828	0.143708	0.139728	0.141713	0.145395	0.144062	0.131241
DNME03	0.14199	0.134567	0.142555	0.151478	0.13632	0.142321	0.142533	0.144919
DNME04	0.144178	0.14166	0.144458	0.13923	0.138945	0.138617	0.139688	0.126874
DNME05	0.1419	0.136451	0.144844	0.141052	0.131265	0.139485	0.137974	0.127868
DNME06	0.143875	0.14261	0.137227	0.137756	0.138992	0.13949	0.139222	0.145215
DNME07	0.139915	0.140653	0.143235	0.138006	0.134007	0.138373	0.139758	0.144528
DNME08	0.140994	0.136389	0.142363	0.137762	0.131924	0.137059	0.140268	0.14976
Average	0.142624	0.138894	0.142547	0.141001	0.135591	0.140326	0.14123	0.139733
standard deviation	0.00195817	0.00283858	0.00237254	0.00460587	0.00399574	0.00269585	0.00282495	0.00939922
