# Supplementary material for: Epi-SSA: A novel epistasis detection method based on a multi-objective sparrow search algorithm
Source: PLoS One. 2024 Oct 24;19(10):e0311223. doi: 10.1371/journal.pone.0311223 (PMC11500897; doi:10.1371/journal.pone.0311223)
Supplement: S10 Table — (XLSX) [file pone.0311223.s032.xlsx]

## Sheet: Sheet1
Table S10. F-measure comparisons between AntEpiSeeker(A), DECMDR(D), HS-MMGKG(G), SEE(S), SHEIB-AGM(B), SNPHarvester(H), SNPRuler(R) and Epi-SSA(P) on the DME 1000 dataset
Model	A	D	G	S	H	R	B	P
DME01	0.004445	0.01	0.000976	0.001538	0.1	0.646667	0.06947	0.871667
DME02	0.016749	0.02	0.010244	0.017321	0.51	0.386667	0.063788	0.807333
DME03	0.014588	0.05	0.014146	0.020617	0.53	0.346667	0.064183	0.809667
DME04	0.113461	0.71	0.045854	0.034707	0.08	0	0.046607	0.643063
DME05	0.004247	0.02	0.001463	0.004	0.13	0.64	0.070345	0.859
DME06	0.002224	0.01	0	0	0.05	0.666667	0.070461	0.805
DME07	0.005452	0.01	0	0	0.07	0.38	0.070416	0.744
DME08	0.010129	0.02	0.000488	0.002222	0.11	0.246667	0.064038	0.781667
Average	0.0214119	0.10625	0.00914637	0.0100506	0.1975	0.414167	0.0649135	0.790175
standard deviation	0.0375577	0.244303	0.0157739	0.0127886	0.200624	0.231419	0.00800901	0.0718315
