# Supplementary material for: Epi-SSA: A novel epistasis detection method based on a multi-objective sparrow search algorithm
Source: PLoS One. 2024 Oct 24;19(10):e0311223. doi: 10.1371/journal.pone.0311223 (PMC11500897; doi:10.1371/journal.pone.0311223)
Supplement: S11 Table — (XLSX) [file pone.0311223.s033.xlsx]

## Sheet: Sheet1
Table S11. Power comparisons between AntEpiSeeker(A), DECMDR(D), HS-MMGKG(G), SEE(S), SHEIB-AGM(B), SNPHarvester(H), SNPRuler(R) and Epi-SSA(P) on the DME 1000 dataset
Model	A	D	G	S	H	R	B	P
DME01	0.05	0.01	0.02	0.01	0.1	0.97	1	0.89
DME02	0.18	0.02	0.21	0.1	0.51	0.58	1	0.91
DME03	0.16	0.05	0.29	0.13	0.53	0.52	1	0.91
DME04	0.92	0.71	0.94	0.53	0.08	0	1	0.99
DME05	0.05	0.02	0.03	0.01	0.13	0.96	1	0.93
DME06	0.03	0.01	0	0	0.05	1	0.99	0.87
DME07	0.07	0.01	0	0	0.07	0.57	1	0.86
DME08	0.12	0.02	0.01	0.02	0.11	0.37	0.94	0.81
Average	0.1975	0.10625	0.1875	0.1	0.1975	0.62125	0.99125	0.89625
standard deviation	0.297021	0.244303	0.323364	0.180634	0.200624	0.347129	0.0210017	0.0531675
