# Supplementary material for: Epi-SSA: A novel epistasis detection method based on a multi-objective sparrow search algorithm
Source: PLoS One. 2024 Oct 24;19(10):e0311223. doi: 10.1371/journal.pone.0311223 (PMC11500897; doi:10.1371/journal.pone.0311223)
Supplement: S12 Table — (XLSX) [file pone.0311223.s034.xlsx]

## Sheet: Sheet1
Table S12. Execution time comparisons between AntEpiSeeker(A), DECMDR(D), HS-MMGKG(G), SEE(S), SHEIB-AGM(B), SNPHarvester(H), SNPRuler(R) and Epi-SSA(P) on the DME 1000 dataset
Model	A	D	G	S	H	R	B	P
DME01	1.53783	1.46619	1.48431	1.53346	1.40254	1.44351	1.44664	1.03167
DME02	1.47777	1.44389	1.52748	1.51545	1.34814	1.36875	1.38706	1.05209
DME03	1.56364	1.41871	1.52514	1.33443	1.32021	1.34037	1.44114	1.05726
DME04	1.5904	1.42843	1.50506	1.54977	1.3979	1.39679	1.44161	1.06144
DME05	1.52028	1.41798	1.42718	1.45134	1.35615	1.45087	1.3843	1.06612
DME06	1.56118	1.45228	1.48056	1.46521	1.34243	1.40537	1.42125	1.02805
DME07	1.46277	1.42374	1.45393	1.44234	1.34697	1.46002	1.44131	1.06074
DME08	1.46492	1.42284	1.34074	1.42822	1.36361	1.35968	1.40638	1.06093
Average	1.52235	1.43426	1.46805	1.46503	1.35975	1.40317	1.42121	1.05229
standard deviation	0.0491673	0.0178022	0.0617132	0.0691999	0.0279684	0.0450405	0.0256696	0.0144353
