# Supplementary material for: Epi-SSA: A novel epistasis detection method based on a multi-objective sparrow search algorithm
Source: PLoS One. 2024 Oct 24;19(10):e0311223. doi: 10.1371/journal.pone.0311223 (PMC11500897; doi:10.1371/journal.pone.0311223)
Supplement: S13 Table — (XLSX) [file pone.0311223.s035.xlsx]

## Sheet: Sheet1
Table S13. F-measure comparisons between AntEpiSeeker(A), DECMDR(D), HS-MMGKG(G), SEE(S), SHEIB-AGM(B), SNPHarvester(H), SNPRuler(R) and Epi-SSA(P) on the DNME 1000 dataset
Model	A	D	G	S	H	R	B	P
DNME01	0.001678	0	0.001463	0	0.07	0.526667	0.057366	0.886095
DNME02	0.008667	0.02	0	0	0.04	0.093333	0.04554	0.565372
DNME03	0.007681	0.01	0.001951	0.004806	0.06	0.66	0.064589	0.897333
DNME04	0.015929	0.02	0.001463	0	0.08	0.58	0.061885	0.870333
DNME05	0.006921	0.02	0.000976	0.018485	0.12	0.66	0.061799	0.906333
DNME06	0.025293	0	0.000488	0.003333	0.15	0.653333	0.059768	0.9
DNME07	0.014228	0	0.001951	0.002576	0.12	0.646667	0.062754	0.943333
DNME08	0.041327	0.03	0.000976	0.012857	0.13	0.653333	0.058395	0.92
Average	0.0152155	0.0125	0.0011585	0.00525712	0.09625	0.559167	0.059012	0.8611
standard deviation	0.0127423	0.0116496	0.000686592	0.00683208	0.0388909	0.194281	0.00593155	0.121461
