# Supplementary material for: Epi-SSA: A novel epistasis detection method based on a multi-objective sparrow search algorithm
Source: PLoS One. 2024 Oct 24;19(10):e0311223. doi: 10.1371/journal.pone.0311223 (PMC11500897; doi:10.1371/journal.pone.0311223)
Supplement: S14 Table — (XLSX) [file pone.0311223.s036.xlsx]

## Sheet: Sheet1
Table S14. Power comparisons between AntEpiSeeker(A), DECMDR(D), HS-MMGKG(G), SEE(S), SHEIB-AGM(B), SNPHarvester(H), SNPRuler(R) and Epi-SSA(P) on the DNME 1000 dataset
Model	A	D	G	S	H	R	B	P
DNME01	0.02	0	0.03	0	0.07	0.79	1	0.99
DNME02	0.11	0.02	0	0	0.04	0.14	0.77	0.65
DNME03	0.1	0.01	0.04	0.03	0.06	0.99	1	0.99
DNME04	0.19	0.02	0.03	0	0.08	0.87	1	0.98
DNME05	0.07	0.02	0.02	0.04	0.12	0.99	1	0.99
DNME06	0.3	0	0.01	0.01	0.15	0.98	1	0.99
DNME07	0.17	0	0.04	0.02	0.12	0.97	1	0.99
DNME08	0.49	0.03	0.02	0.03	0.13	0.98	1	0.98
Average	0.18125	0.0125	0.02375	0.01625	0.09625	0.83875	0.97125	0.945
standard deviation	0.151038	0.0116496	0.0140789	0.0159799	0.0388909	0.291422	0.0813173	0.119284
