# Supplementary material for: Epi-SSA: A novel epistasis detection method based on a multi-objective sparrow search algorithm
Source: PLoS One. 2024 Oct 24;19(10):e0311223. doi: 10.1371/journal.pone.0311223 (PMC11500897; doi:10.1371/journal.pone.0311223)
Supplement: S15 Table — (XLSX) [file pone.0311223.s037.xlsx]

## Sheet: Sheet1
Table S15. Execution time comparisons between AntEpiSeeker(A), DECMDR(D), HS-MMGKG(G), SEE(S), SHEIB-AGM(B), SNPHarvester(H), SNPRuler(R) and Epi-SSA(P) on the DNME 1000 dataset
Model	A	D	G	S	H	R	B	P
DNME01	1.49555	1.37052	1.43207	1.37304	1.36989	1.38808	1.50105	1.01446
DNME02	1.49278	1.38414	1.42109	1.30926	1.3775	1.36286	1.39291	1.02071
DNME03	1.4962	1.3892	1.47858	1.43136	1.43307	1.36892	1.43639	1.01543
DNME04	1.48406	1.26813	1.45698	1.33737	1.36669	1.38807	1.49776	1.02985
DNME05	1.50625	1.2089	1.34454	1.35317	1.42434	1.43873	1.46025	1.03559
DNME06	1.50702	1.19332	1.36966	1.50461	1.3572	1.3472	1.4156	1.01191
DNME07	1.52812	1.16177	1.47264	1.47228	1.31428	1.38915	1.42898	1.00501
DNME08	1.50154	1.07156	1.46204	1.46764	1.31141	1.47524	1.34654	1.0302
Average	1.50144	1.25594	1.4297	1.40609	1.3693	1.39478	1.43493	1.02039
standard deviation	0.013123	0.117392	0.0492225	0.0722137	0.0442311	0.0422237	0.0520285	0.0105914
