# Supplementary material for: Epi-SSA: A novel epistasis detection method based on a multi-objective sparrow search algorithm
Source: PLoS One. 2024 Oct 24;19(10):e0311223. doi: 10.1371/journal.pone.0311223 (PMC11500897; doi:10.1371/journal.pone.0311223)
Supplement: S16 Table — (XLSX) [file pone.0311223.s038.xlsx]

## Sheet: Sheet1
Table S16. F-measure comparisons between DECMDR(D), HS-MMGKG(G), SEE(S), SHEIB-AGM(B) and Epi-SSA(P) on the DNME3 100 dataset
Model	D	G	S	B	P
DNME301	0.02	0.000952	0	0.817	0.986667
DNME302	0.02	0.000952	0	0.685167	0.898333
DNME303	0.03	0.002857	0.01	0.830222	0.993333
DNME304	0.01	0	0	0.81819	0.981667
DNME305	0.02	0.004762	0.01	0.813509	0.98
DNME306	0.03	0.001952	0.016667	0.793152	0.986667
Average	0.0216667	0.0019125	0.00611117	0.792873	0.971111
standard deviation	0.00752773	0.00170388	0.00712335	0.0541193	0.035958
