# Supplementary material for: Epi-SSA: A novel epistasis detection method based on a multi-objective sparrow search algorithm
Source: PLoS One. 2024 Oct 24;19(10):e0311223. doi: 10.1371/journal.pone.0311223 (PMC11500897; doi:10.1371/journal.pone.0311223)
Supplement: S17 Table — (XLSX) [file pone.0311223.s039.xlsx]

## Sheet: Sheet1
Table S17. Power comparisons between DECMDR(D), HS-MMGKG(G), SEE(S), SHEIB-AGM(B) and Epi-SSA(P) on the DNME3 100 dataset
Model	D	G	S	B	P
DNME301	0.02	0.01	0	1	1
DNME302	0.02	0.01	0	0.94	0.91
DNME303	0.03	0.03	0.01	1	1
DNME304	0.01	0	0	1	1
DNME305	0.02	0.05	0.01	1	0.98
DNME306	0.03	0.02	0.02	1	0.99
Average	0.0216667	0.02	0.00666667	0.99	0.98
standard deviation	0.00752773	0.0178885	0.00816497	0.0244949	0.0352136
