# Supplementary material for: Epi-SSA: A novel epistasis detection method based on a multi-objective sparrow search algorithm
Source: PLoS One. 2024 Oct 24;19(10):e0311223. doi: 10.1371/journal.pone.0311223 (PMC11500897; doi:10.1371/journal.pone.0311223)
Supplement: S18 Table — (XLSX) [file pone.0311223.s040.xlsx]

## Sheet: Sheet1
Table S18. Execution time comparisons between DECMDR(D), HS-MMGKG(G), SEE(S), SHEIB-AGM(B) and Epi-SSA(P) on the DNME3 100 dataset
Model	D	G	S	B	P
DNME301	0.137371	0.143186	0.135788	0.137298	0.120711
DNME302	0.136812	0.143296	0.138541	0.146648	0.122931
DNME303	0.130165	0.141565	0.140534	0.136869	0.122235
DNME304	0.128844	0.140234	0.141656	0.13735	0.125063
DNME305	0.117759	0.141872	0.141504	0.134836	0.121948
DNME306	0.117218	0.136719	0.127145	0.116992	0.120894
Average	0.128028	0.141145	0.137528	0.134999	0.122297
standard deviation	0.00885428	0.00244609	0.00554519	0.00973948	0.00159136
