# Supplementary material for: Epi-SSA: A novel epistasis detection method based on a multi-objective sparrow search algorithm
Source: PLoS One. 2024 Oct 24;19(10):e0311223. doi: 10.1371/journal.pone.0311223 (PMC11500897; doi:10.1371/journal.pone.0311223)
Supplement: S20 Table — (XLSX) [file pone.0311223.s042.xlsx]

## Sheet: Sheet1
Table S20. Epistatic interactions found by Epi-SSA (n=600 maxG=800000).
p-value	SNP1	SNP2	SNP3	SNP4	SNP5	SNP6
Bipolar Disorder
0	rs6599159	rs3845903	rs9368536	rs1909936	rs16909286
0	rs2023974	rs1024592	rs1909936	rs1556811
0	rs9368536	rs1909936	rs1364517	rs6499591
0	rs6923059	rs1909936	rs797493	rs396395
0	rs1553460	rs10461624	rs1925454	rs1094138
0	rs1553460	rs41478747	rs7718172	rs41323346
0	rs6852266	rs1553460	rs16892342	rs17144728
0	rs16851564	rs1553460	rs6870421	rs588908
0	rs16888159	rs1553460	rs407437	rs17150871
0	rs41439246	rs2136053	rs1553460	rs588908
0	rs41439246	rs2136053	rs1553460	rs2012007
0	rs41439246	rs2128423	rs1553460	rs7842513
0	rs7653441	rs17839074	rs7678707	rs2033697
0	rs7653441	rs2062568	rs1678905	rs16884665
0	rs3845903	rs1909936	rs353609	rs16943263
0	rs3845903	rs17065083	rs17480050	rs7901970
0	rs3845903	rs964212	rs17480050	rs35590625
0	rs3845903	rs964212	rs17480050	rs16927222
0	rs3845903	rs16894779	rs869092	rs1048194
0	rs3845903	rs2561806	rs17480050	rs17084881
0	rs3845903	rs9313650	rs11111591	rs1048194
0	rs3845903	rs9327907	rs1909936	rs7947068
0	rs3845903	rs17154471	rs16876133	rs1909936
0	rs3845903	rs10022296	rs16884665	rs1909936
0	rs3845903	rs4572856	rs10514337	rs1909936
0	rs3845903	rs1553460	rs11064470	rs1475127
0	rs3845903	rs1553460	rs17158604	rs1332387
0	rs3845903	rs1553460	rs17158604	rs9324808
0	rs3845903	rs1553460	rs16892342	rs17144728
0	rs3845903	rs1553460	rs7679575	rs1806772
0	rs3845903	rs1553460	rs879290	rs6869286
0	rs3845903	rs1553460	rs17005013	rs10741547
0	rs3845903	rs1553460	rs17693234	rs16978451
0	rs3845903	rs17445459	rs1993057	rs1909936
0	rs3845903	rs521639	rs1553460	rs17693234
0	rs3845903	rs17022685	rs1553460	rs41440551
0	rs3845903	rs6779582	rs1553460	rs16874560
0	rs3845903	rs3009507	rs1909936	rs7999138
0	rs3845903	rs9310139	rs17032002	rs17480050
0	rs3845903	rs41439246	rs1553460	rs41532345
0	rs3845903	rs7653441	rs7207677	rs2231189
0	rs3845903	rs7653441	rs2044720	rs2934895
0	rs3845903	rs7653441	rs7313427	rs8097474
0	rs3845903	rs7653441	rs16917328	rs4285859
0	rs3845903	rs7653441	rs17171773	rs2680610
0	rs3845903	rs7653441	rs41514848	rs16903579
0	rs3845903	rs7653441	rs7712936	rs6935870
0	rs3845903	rs7653441	rs17014667	rs5743591
0	rs3845903	rs7653441	rs1342996	rs2632063
0	rs3845903	rs7653441	rs17031987	rs7763430
0	rs3845903	rs7653441	rs6414498	rs12352480
0	rs3845903	rs7653441	rs6794581	rs2465002
0	rs3845903	rs7653441	rs9844269	rs17136040
0	rs3845903	rs7653441	rs10212203	rs2630995
0	rs3845903	rs7653441	rs10212203	rs10941442
0	rs3845903	rs7653441	rs937106	rs4634723
0	rs3845903	rs7653441	rs6414500	rs1442007
0	rs3845903	rs17039917	rs1553460	rs9404509
0	rs6783211	rs3845903	rs7653441	rs335677
0	rs6787044	rs3845903	rs7653441	rs4146320
0	rs16831942	rs3845903	rs7653441	rs7623378
0	rs9860671	rs3845903	rs7653441	rs7691290
0	rs514636	rs217540	rs1909936	rs7027250
0	rs514636	rs16899738	rs1909936	rs2272003
0	rs514636	rs10476997	rs16899738	rs1909936
0	rs343430	rs7653441	rs16988671	rs2430906
0	rs9843730	rs1506543	rs501241	rs1909936
0	rs6549186	rs3845903	rs1501204	rs1553460
0	rs6796168	rs6849068	rs1909936	rs6027185
0	rs9817636	rs13126272	rs1553460	rs17005515
0	rs869940	rs41439246	rs1553460	rs7856706
0	rs2302878	rs3845903	rs1553460	rs11196280
0	rs13399468	rs7653441	rs17837732	rs8132926
0	rs13399468	rs3845903	rs7653441	rs17837732
0	rs10185178	rs683395	rs17049985	rs1909936
0	rs10185178	rs16827563	rs17480050	rs17108342
0	rs6707774	rs3845903	rs1553460	rs2170438
0	rs6707774	rs11884223	rs3845903	rs1553460
0	rs2681035	rs41439246	rs1553460	rs16894441
0	rs10175640	rs7653441	rs17085411	rs1527157
0	rs17024197	rs3845903	rs6822949	rs1909936
0	rs16987578	rs3845903	rs1553460	rs9887673
0	rs16987578	rs3845903	rs1553460	rs2962529
0	rs16839474	rs3845903	rs7653441	rs16920602
0	rs13404636	rs6741188	rs3845903	rs1553460
0	rs10172170	rs6705537	rs17480050	rs6573074
0	rs16836640	rs3845903	rs4615399	rs17480050
0	rs6715058	rs3845903	rs1553460	rs2355609
0	rs2484642	rs7436765	rs1553460	rs1405755
0	rs1086603	rs10490545	rs7653441	rs6414500
0	rs2840584	rs17044582	rs12493978	rs1553460
0	rs484875	rs17057230	rs41439246	rs1553460
0	rs3888843	rs3845903	rs1909936	rs4987179
0	rs7547180	rs3845903	rs7653441	rs17008234
0	rs2841076	rs6705537	rs4954207	rs7653441
0	rs10518382	rs7653441	rs41439246	rs1434566
0	rs41515647	rs1993057	rs1909936	rs7975486
0	rs12066191	rs3845903	rs1909936	rs16983077
0	rs9724615	rs10185178	rs10226482	rs1909936
0	rs16832557	rs3845903	rs7653441	rs322989
0	rs2210919	rs3845903	rs7653441	rs16997510
0	rs1539353	rs683395	rs1553460	rs16901030
0	rs1983261	rs17079336	rs3845903	rs1553460
0	rs1936048	rs3845903	rs7653441	rs17138715
0	rs6577370	rs9572772	rs4790177	rs17086489
0	rs6577370	rs41439246	rs16968806	rs6023447
0	rs6577370	rs3845903	rs16986321	rs16980894
0	rs6577370	rs3845903	rs1025194	rs6987010
0	rs6577370	rs3845903	rs17058491	rs12001133
0	rs6577370	rs3845903	rs4689979	rs9344925
0	rs6577370	rs3845903	rs322414	rs4689979
0	rs6577370	rs16855835	rs3845903	rs11039487
0	rs6577370	rs13399468	rs3845903	rs801857
0	rs6577370	rs10177300	rs3845903	rs16917628
0	rs6577370	rs11120905	rs16842025	rs2049674
0	rs6577370	rs17123395	rs1553460	rs17122455
0	rs6577370	rs11164900	rs6705537	rs17031987
0	rs6577370	rs16824318	rs2819504	rs6705537
0	rs6577370	rs2270535	rs7419823	rs6705537
0	rs6577370	rs12095831	rs6705537	rs2380108
0	rs6577370	rs1626284	rs3013494	rs13126272
0	rs3894097	rs6577370	rs7597575	rs17050780
0	rs822485	rs6577370	rs4694401	rs9572772
0	rs2809664	rs17024278	rs3845903	rs7653441
0	rs1048194	rs2113308	rs5942958
0	rs7125309	rs10162376	rs1048194
0	rs1909936	rs16991923	rs683357
0	rs1909936	rs4803674	rs17004663
0	rs1909936	rs797493	rs396395
0	rs1909936	rs2289773	rs6561351
0	rs1909936	rs11030419	rs17125827
0	rs1909936	rs2200719	rs474948
0	rs1909936	rs7068899	rs7930674
0	rs1909936	rs41341252	rs9551449
0	rs1909936	rs16912159	rs12355606
0	rs16901630	rs1909936	rs41406546
0	rs7002047	rs17480050	rs12717111
0	rs17837508	rs1909936	rs7197545
0	rs4431537	rs1909936	rs41341252
0	rs17171424	rs17480050	rs1952493
0	rs11769910	rs1048194	rs2113308
0	rs17151159	rs1909936	rs7197545
0	rs1993057	rs1909936	rs7975486
0	rs17157818	rs1909936	rs242839
0	rs9368536	rs1909936	rs9315610
0	rs9368536	rs1909936	rs1364517
0	rs10080984	rs10488811	rs1048194
0	rs217540	rs1909936	rs7027250
0	rs16884665	rs17480050	rs16927222
0	rs16884665	rs1909936	rs5971961
0	rs16884665	rs1909936	rs11652515
0	rs16884665	rs1909936	rs2060301
0	rs16884665	rs17169137	rs1048194
0	rs715891	rs1909936	rs2033697
0	rs16894779	rs1048194	rs12850132
0	rs322989	rs11817557	rs1048194
0	rs6451780	rs1909936	rs16915821
0	rs10076949	rs1909936	rs8061697
0	rs11957770	rs16932897	rs1048194
0	rs13358266	rs13221663	rs1909936
0	rs17078135	rs1909936	rs2418441
0	rs16886131	rs1909936	rs11779389
0	rs16885221	rs16899738	rs1909936
0	rs16883138	rs16879639	rs1048194
0	rs10022296	rs16884665	rs1909936
0	rs17048757	rs11064445	rs1048194
0	rs10857330	rs1909936	rs16967358
0	rs10857330	rs1909936	rs9302273
0	rs10857330	rs1909936	rs4768093
0	rs17005013	rs190990	rs1048194
0	rs1553460	rs6106449	rs17272825
0	rs1553460	rs16983077	rs5906247
0	rs1553460	rs17057555	rs158039
0	rs1553460	rs10162376	rs6566434
0	rs1553460	rs16924175	rs410329
0	rs1553460	rs7481064	rs6069148
0	rs1553460	rs551893	rs9300437
0	rs1553460	rs588908	rs10488684
0	rs1553460	rs17101559	rs551181
0	rs1553460	rs10828472	rs16955527
0	rs1553460	rs16935081	rs16928360
0	rs1553460	rs16935081	rs7126083
0	rs1553460	rs914715	rs17086565
0	rs1553460	rs7864009	rs11031075
0	rs1553460	rs16923474	rs11179794
0	rs1553460	rs16906116	rs11178658
0	rs1553460	rs7037725	rs16948160
0	rs1553460	rs7037725	rs7901567
0	rs1553460	rs12115766	rs515184
0	rs1553460	rs9694935	rs2182341
0	rs1553460	rs16871487	rs12551668
0	rs1553460	rs10441169	rs4307327
0	rs1553460	rs9397725	rs3093277
0	rs1553460	rs9381512	rs1536378
0	rs1553460	rs6905971	rs6467024
0	rs1553460	rs200959	rs7047135
0	rs1553460	rs7750331	rs16995410
0	rs1553460	rs6909567	rs12551668
0	rs1553460	rs195411	rs7142143
0	rs1553460	rs1925454	rs1094138
0	rs1553460	rs16885688	rs16871487
0	rs1553460	rs1488304	rs2010614
0	rs1553460	rs2349510	rs2395958
0	rs1553460	rs16884665	rs353609
0	rs1553460	rs16884665	rs9298413
0	rs1553460	rs16884665	rs16939128
0	rs1553460	rs16884665	rs12529791
0	rs1553460	rs16884665	rs41479548
0	rs1553460	rs17148163	rs16946605
0	rs1553460	rs10461624	rs5909594
0	rs1553460	rs10461624	rs725270
0	rs1553460	rs9765793	rs12530467
0	rs1553460	rs7718172	rs3935425
0	rs1553460	rs7718172	rs41323346
0	rs1553460	rs2561806	rs8008724
0	rs1553460	rs6898156	rs17168062
0	rs1553460	rs2114971	rs406769
0	rs1553460	rs41528144	rs627367
0	rs1553460	rs16892342	rs17144728
0	rs1553460	rs16876762	rs17075119
0	rs1553460	rs16872082	rs16963783
0	rs1553460	rs1552983	rs195411
0	rs1553460	rs16885221	rs3924110
0	rs1553460	rs6876130	rs11824859
0	rs1553460	rs16883448	rs9478335
0	rs1553460	rs1605986	rs7996435
0	rs1553460	rs6826975	rs7926345
0	rs1553460	rs16896037	rs746529
0	rs1553460	rs17033248	rs10275595
0	rs1553460	rs11940459	rs7901565
0	rs1553460	rs41447645	rs7949367
0	rs1553460	rs6839823	rs2114971
0	rs1553460	rs17693234	rs551893
0	rs1553460	rs1053437	rs2426966
0	rs1553460	rs7688778	rs1864313
0	rs1553460	rs7688778	rs16882094
0	rs6852266	rs1553460	rs17144728
0	rs4392519	rs1553460	rs808573
0	rs17049871	rs1553460	rs17701996
0	rs16994082	rs1553460	rs6597252
0	rs41323250	rs1553460	rs2500584
0	rs4834810	rs17480050	rs4072514
0	rs2136053	rs1553460	rs10488684
0	rs2136053	rs1553460	rs588908
0	rs2136053	rs1553460	rs2012007
0	rs10033162	rs1553460	rs6472723
0	rs10033162	rs1553460	rs7724176
0	rs17021129	rs29376	rs1909936
0	rs17445459	rs1993057	rs1909936
0	rs2128423	rs1553460	rs31442
0	rs521639	rs1553460	rs17693234
0	rs10517451	rs17480050	rs7846997
0	rs13126272	rs10479152	rs1419930
0	rs13126272	rs11132255	rs17108325
0	rs13126272	rs1996546	rs2698129
0	rs13126272	rs10018675	rs1553460
0	rs13126272	rs6841438	rs11132255
0	rs6531692	rs17480050	rs6023447
0	rs17050054	rs1553460	rs12115766
0	rs10938464	rs1553460	rs7750331
0	rs9307510	rs1909936	rs5927238
0	rs17484671	rs1909936	rs16923787
0	rs17484671	rs41506744	rs1909936
0	rs17484671	rs17132140	rs1909936
0	rs17484671	rs6923059	rs1909936
0	rs17484671	rs4472231	rs1909936
0	rs17484671	rs1553460	rs4746647
0	rs17484671	rs10519958	rs16917688
0	rs17484671	rs10519958	rs4333325
0	rs4315851	rs13126272	rs1048194
0	rs5743310	rs1553460	rs801868
0	rs6837457	rs1553460	rs17051103
0	rs17045563	rs16891780	rs17480050
0	rs16888159	rs1553460	rs407437
0	rs17573624	rs1553460	rs41467446
0	rs10305875	rs5743310	rs1553460
0	rs4467424	rs1993057	rs1909936
0	rs6797188	rs950050	rs1909936
0	rs17050532	rs1909936	rs41515554
0	rs683395	rs11956241	rs1909936
0	rs683395	rs192669	rs1909936
0	rs683395	rs1553460	rs2349510
0	rs683395	rs1553460	rs4476691
0	rs683395	rs1553460	rs1822359
0	rs16860290	rs1909936	rs11181292
0	rs16865151	rs1553460	rs7082007
0	rs16865151	rs1553460	rs9381512
0	rs16859183	rs7833814	rs1909936
0	rs6414498	rs1909936	rs17062512
0	rs6414498	rs10072441	rs1909936
0	rs6414498	rs17062670	rs1909936
0	rs2951394	rs6531692	rs17480050
0	rs2947650	rs1553460	rs6465528
0	rs13074575	rs1909936	rs17104607
0	rs13074575	rs17031911	rs1909936
0	rs13074575	rs1553460	rs17059616
0	rs9851608	rs1909936	rs6505290
0	rs9851608	rs17065438	rs1909936
0	rs17014967	rs1553460	rs16869787
0	rs10937515	rs1553460	rs1180790
0	rs10937515	rs1553460	rs1754954
0	rs10937515	rs1553460	rs17033248
0	rs6441567	rs17480050	rs6619699
0	rs6773787	rs129919	rs1048194
0	rs1494736	rs1553460	rs3093311
0	rs358782	rs1553460	rs16986211
0	rs41439246	rs17480050	rs16981411
0	rs41439246	rs1909936	rs7245775
0	rs41439246	rs1909936	rs17009356
0	rs41439246	rs13269487	rs17480050
0	rs41439246	rs11155614	rs17480050
0	rs41439246	rs7703498	rs17480050
0	rs41439246	rs16884665	rs1909936
0	rs41439246	rs6892924	rs1048194
0	rs41439246	rs17057313	rs17480050
0	rs41439246	rs17617368	rs1048194
0	rs41439246	rs1553460	rs7333806
0	rs41439246	rs1553460	rs17125007
0	rs41439246	rs1553460	rs17059438
0	rs41439246	rs1553460	rs7750331
0	rs41439246	rs1553460	rs16894441
0	rs41439246	rs4834810	rs17480050
0	rs41439246	rs2136053	rs1553460
0	rs41439246	rs2128423	rs1553460
0	rs41439246	rs10027230	rs1553460
0	rs41439246	rs17677624	rs17480050
0	rs41439246	rs9851608	rs1909936
0	rs41439246	rs17014967	rs1553460
0	rs41439246	rs17032896	rs17480050
0	rs6414500	rs1553460	rs41323346
0	rs6414500	rs1553460	rs17172861
0	rs6414500	rs1553460	rs7718172
0	rs6414500	rs1553460	rs10857330
0	rs6414500	rs17082217	rs1909936
0	rs6414500	rs1156182	rs1419930
0	rs16864286	rs1553460	rs548514
0	rs17043371	rs4683292	rs1553460
0	rs7653441	rs2721867	rs16989855
0	rs7653441	rs2529735	rs12980129
0	rs7653441	rs16945685	rs16997991
0	rs7653441	rs804942	rs284889
0	rs7653441	rs10843374	rs12600692
0	rs7653441	rs11031491	rs7888189
0	rs7653441	rs4285859	rs7234629
0	rs7653441	rs16917328	rs4285859
0	rs7653441	rs7104611	rs6091586
0	rs7653441	rs554379	rs8038933
0	rs7653441	rs7027475	rs17096034
0	rs7653441	rs2994064	rs1377000
0	rs7653441	rs11103527	rs17061104
0	rs7653441	rs7815486	rs7980046
0	rs7653441	rs1174999	rs1412384
0	rs7653441	rs2391210	rs17171854
0	rs7653441	rs1830057	rs608568
0	rs7653441	rs17065438	rs13381845
0	rs7653441	rs2085930	rs4285859
0	rs7653441	rs2023055	rs2802485
0	rs7653441	rs206915	rs12306942
0	rs7653441	rs950877	rs41341445
0	rs7653441	rs16884665	rs16980045
0	rs7653441	rs16884665	rs7175911
0	rs7653441	rs16884665	rs1406396
0	rs7653441	rs16884665	rs2191624
0	rs7653441	rs16884665	rs11142555
0	rs7653441	rs16884665	rs694652
0	rs7653441	rs16884665	rs13438715
0	rs7653441	rs16884665	rs9463613
0	rs7653441	rs16884665	rs16892371
0	rs7653441	rs16877012	rs16904725
0	rs7653441	rs7712936	rs6935870
0	rs7653441	rs7723902	rs1024695
0	rs7653441	rs1354177	rs11562813
0	rs7653441	rs9283716	rs2955919
0	rs7653441	rs16903363	rs7053644
0	rs7653441	rs17060337	rs10744270
0	rs7653441	rs16901655	rs1185873
0	rs7653441	rs1678905	rs12257744
0	rs7653441	rs1678905	rs16884665
0	rs7653441	rs16896571	rs17035961
0	rs7653441	rs7710545	rs2096784
0	rs7653441	rs17719822	rs6008508
0	rs7653441	rs7678707	rs2033697
0	rs7653441	rs5743591	rs16986021
0	rs7653441	rs3775662	rs3761978
0	rs7653441	rs17014667	rs16980748
0	rs7653441	rs17839074	rs7678707
0	rs7653441	rs17000079	rs16858456
0	rs7653441	rs16988671	rs16927111
0	rs7653441	rs16988671	rs758460
0	rs7653441	rs10031482	rs16873517
0	rs7653441	rs11944853	rs16903579
0	rs7653441	rs9866236	rs1945782
0	rs7653441	rs683395	rs7918856
0	rs7653441	rs6414498	rs11006039
0	rs7653441	rs6794581	rs2465002
0	rs7653441	rs9853160	rs16884665
0	rs7653441	rs10510643	rs16884665
0	rs7653441	rs16851893	rs7628245
0	rs7653441	rs41439246	rs969327
0	rs7653441	rs41439246	rs275895
0	rs7653441	rs41439246	rs17111946
0	rs7653441	rs41439246	rs1198069
0	rs7653441	rs41439246	rs16932233
0	rs7653441	rs41439246	rs2725714
0	rs7653441	rs41439246	rs7839070
0	rs7653441	rs41439246	rs17171336
0	rs7653441	rs41439246	rs10272258
0	rs7653441	rs41439246	rs1434566
0	rs7653441	rs41439246	rs17046143
0	rs7653441	rs6414500	rs9946986
0	rs7653441	rs6414500	rs6495811
0	rs7653441	rs6414500	rs1392305
0	rs7653441	rs16823316	rs41439246
0	rs17047662	rs1553460	rs16979377
0	rs5746162	rs1553460	rs11179794
0	rs950443	rs9368536	rs1909936
0	rs11127717	rs7653441	rs4285859
0	rs3845903	rs1419930	rs17001778
0	rs3845903	rs1048194	rs2834613
0	rs3845903	rs1048194	rs6102245
0	rs3845903	rs1048194	rs1762587
0	rs3845903	rs1048194	rs7229449
0	rs3845903	rs1048194	rs16974136
0	rs3845903	rs17118278	rs1048194
0	rs3845903	rs8011855	rs1048194
0	rs3845903	rs610919	rs1048194
0	rs3845903	rs474948	rs1048194
0	rs3845903	rs7125309	rs1048194
0	rs3845903	rs4072515	rs1419930
0	rs3845903	rs17480050	rs5925563
0	rs3845903	rs17480050	rs16994247
0	rs3845903	rs17480050	rs6014044
0	rs3845903	rs17480050	rs16991627
0	rs3845903	rs17480050	rs8102264
0	rs3845903	rs17480050	rs2927745
0	rs3845903	rs17480050	rs934746
0	rs3845903	rs17480050	rs16951702
0	rs3845903	rs17480050	rs4625736
0	rs3845903	rs17480050	rs1070498
0	rs3845903	rs17480050	rs16941225
0	rs3845903	rs17480050	rs7149857
0	rs3845903	rs17480050	rs17084881
0	rs3845903	rs17480050	rs2589315
0	rs3845903	rs17480050	rs2465625
0	rs3845903	rs17480050	rs7975461
0	rs3845903	rs17480050	rs17005470
0	rs3845903	rs17480050	rs474948
0	rs3845903	rs17480050	rs1073059
0	rs3845903	rs17480050	rs7937777
0	rs3845903	rs17480050	rs7107594
0	rs3845903	rs17480050	rs10881771
0	rs3845903	rs17480050	rs12572643
0	rs3845903	rs17480050	rs11250384
0	rs3845903	rs17480050	rs16921221
0	rs3845903	rs17480050	rs7020970
0	rs3845903	rs17480050	rs16927222
0	rs3845903	rs17480050	rs226359
0	rs3845903	rs16887997	rs1048194
0	rs3845903	rs2111428	rs17480050
0	rs3845903	rs1909936	rs204969
0	rs3845903	rs1909936	rs939194
0	rs3845903	rs1909936	rs11910616
0	rs3845903	rs1909936	rs17004209
0	rs3845903	rs1909936	rs16990876
0	rs3845903	rs1909936	rs1860256
0	rs3845903	rs1909936	rs10469160
0	rs3845903	rs1909936	rs16975770
0	rs3845903	rs1909936	rs7197545
0	rs3845903	rs1909936	rs6499591
0	rs3845903	rs1909936	rs2924844
0	rs3845903	rs1909936	rs4886431
0	rs3845903	rs1909936	rs4987179
0	rs3845903	rs1909936	rs2069493
0	rs3845903	rs1909936	rs8021286
0	rs3845903	rs1909936	rs339798
0	rs3845903	rs1909936	rs4772753
0	rs3845903	rs1909936	rs16906485
0	rs3845903	rs1909936	rs1379953
0	rs3845903	rs1909936	rs2468653
0	rs3845903	rs1909936	rs11212967
0	rs3845903	rs1909936	rs11828297
0	rs3845903	rs1909936	rs7130078
0	rs3845903	rs1909936	rs16910320
0	rs3845903	rs1909936	rs10047506
0	rs3845903	rs1909936	rs16908235
0	rs3845903	rs1909936	rs968003
0	rs3845903	rs1909936	rs4019611
0	rs3845903	rs1909936	rs353609
0	rs3845903	rs1909936	rs1477863
0	rs3845903	rs1909936	rs7947068
0	rs3845903	rs1909936	rs4474371
0	rs3845903	rs1909936	rs10509528
0	rs3845903	rs1909936	rs605028
0	rs3845903	rs1909936	rs17158758
0	rs3845903	rs1909936	rs16909286
0	rs3845903	rs1909936	rs11010722
0	rs3845903	rs1909936	rs17104607
0	rs3845903	rs1909936	rs911931
0	rs3845903	rs1909936	rs11243667
0	rs3845903	rs1909936	rs41341252
0	rs3845903	rs1909936	rs1511166
0	rs3845903	rs17119757	rs1909936
0	rs3845903	rs7833814	rs1909936
0	rs3845903	rs17064393	rs1909936
0	rs3845903	rs6587030	rs1909936
0	rs3845903	rs6559087	rs17480050
0	rs3845903	rs11992400	rs1909936
0	rs3845903	rs17579351	rs17480050
0	rs3845903	rs869092	rs1048194
0	rs3845903	rs6960817	rs1048194
0	rs3845903	rs1443645	rs1909936
0	rs3845903	rs17172127	rs1909936
0	rs3845903	rs17141857	rs1909936
0	rs3845903	rs2583895	rs1419930
0	rs3845903	rs2717357	rs1909936
0	rs3845903	rs17171424	rs17480050
0	rs3845903	rs10280038	rs17480050
0	rs3845903	rs11980938	rs1419930
0	rs3845903	rs17151159	rs1909936
0	rs3845903	rs1993057	rs1909936
0	rs3845903	rs41497344	rs17480050
0	rs3845903	rs41488550	rs1909936
0	rs3845903	rs1561601	rs1048194
0	rs3845903	rs17157818	rs1909936
0	rs3845903	rs17150687	rs1048194
0	rs3845903	rs494483	rs1048194
0	rs3845903	rs17077142	rs17480050
0	rs3845903	rs4615399	rs17480050
0	rs3845903	rs6923085	rs1909936
0	rs3845903	rs2788662	rs17480050
0	rs3845903	rs17067103	rs1909936
0	rs3845903	rs17065083	rs17480050
0	rs3845903	rs280335	rs1048194
0	rs3845903	rs9353758	rs1048194
0	rs3845903	rs9490047	rs1909936
0	rs3845903	rs16898411	rs17480050
0	rs3845903	rs17066042	rs17480050
0	rs3845903	rs10514337	rs1909936
0	rs3845903	rs16884665	rs1909936
0	rs3845903	rs16880162	rs1048194
0	rs3845903	rs6869286	rs1909936
0	rs3845903	rs10065669	rs1909936
0	rs3845903	rs7730239	rs17480050
0	rs3845903	rs6580397	rs17480050
0	rs3845903	rs17152386	rs1048194
0	rs3845903	rs7729542	rs17480050
0	rs3845903	rs17073862	rs1419930
0	rs3845903	rs17617368	rs17480050
0	rs3845903	rs11953095	rs17480050
0	rs3845903	rs10042445	rs1909936
0	rs3845903	rs3797201	rs1909936
0	rs3845903	rs9327907	rs1909936
0	rs3845903	rs17154471	rs1909936
0	rs3845903	rs16890312	rs1909936
0	rs3845903	rs3733935	rs1909936
0	rs3845903	rs152761	rs17480050
0	rs3845903	rs4368644	rs17480050
0	rs3845903	rs6824631	rs1909936
0	rs3845903	rs6830372	rs17480050
0	rs3845903	rs1506543	rs1909936
0	rs3845903	rs17062670	rs1909936
0	rs3845903	rs4572856	rs1909936
0	rs3845903	rs4353857	rs1048194
0	rs3845903	rs16884379	rs17480050
0	rs3845903	rs6822949	rs1909936
0	rs3845903	rs1342997	rs17480050
0	rs3845903	rs1553460	rs5962729
0	rs3845903	rs1553460	rs7054849
0	rs3845903	rs1553460	rs41429649
0	rs3845903	rs1553460	rs990251
0	rs3845903	rs1553460	rs41398246
0	rs3845903	rs1553460	rs2208255
0	rs3845903	rs1553460	rs17000913
0	rs3845903	rs1553460	rs4364091
0	rs3845903	rs1553460	rs1467382
0	rs3845903	rs1553460	rs16992964
0	rs3845903	rs1553460	rs6025072
0	rs3845903	rs1553460	rs7268509
0	rs3845903	rs1553460	rs16979124
0	rs3845903	rs1553460	rs17562324
0	rs3845903	rs1553460	rs16952865
0	rs3845903	rs1553460	rs9944673
0	rs3845903	rs1553460	rs507269
0	rs3845903	rs1553460	rs16972641
0	rs3845903	rs1553460	rs7214165
0	rs3845903	rs1553460	rs9303042
0	rs3845903	rs1553460	rs2965923
0	rs3845903	rs1553460	rs16976158
0	rs3845903	rs1553460	rs16966915
0	rs3845903	rs1553460	rs16974442
0	rs3845903	rs1553460	rs17093436
0	rs3845903	rs1553460	rs11846490
0	rs3845903	rs1553460	rs17096689
0	rs3845903	rs1553460	rs2884438
0	rs3845903	rs1553460	rs1952903
0	rs3845903	rs1553460	rs1475127
0	rs3845903	rs1553460	rs17091478
0	rs3845903	rs1553460	rs7996435
0	rs3845903	rs1553460	rs17083467
0	rs3845903	rs1553460	rs2492346
0	rs3845903	rs1553460	rs8000165
0	rs3845903	rs1553460	rs9522916
0	rs3845903	rs1553460	rs12580526
0	rs3845903	rs1553460	rs11058336
0	rs3845903	rs1553460	rs505063
0	rs3845903	rs1553460	rs17126937
0	rs3845903	rs1553460	rs1551603
0	rs3845903	rs1553460	rs17129625
0	rs3845903	rs1553460	rs11056942
0	rs3845903	rs1553460	rs10848667
0	rs3845903	rs1553460	rs11182494
0	rs3845903	rs1553460	rs10741547
0	rs3845903	rs1553460	rs11024919
0	rs3845903	rs1553460	rs11222001
0	rs3845903	rs1553460	rs11828787
0	rs3845903	rs1553460	rs6483093
0	rs3845903	rs1553460	rs2119995
0	rs3845903	rs1553460	rs588908
0	rs3845903	rs1553460	rs11012941
0	rs3845903	rs1553460	rs12256920
0	rs3845903	rs1553460	rs17094205
0	rs3845903	rs1553460	rs1399269
0	rs3845903	rs1553460	rs16925451
0	rs3845903	rs1553460	rs11000156
0	rs3845903	rs1553460	rs7907600
0	rs3845903	rs1553460	rs16932897
0	rs3845903	rs1553460	rs1969733
0	rs3845903	rs1553460	rs10217320
0	rs3845903	rs1553460	rs4836742
0	rs3845903	rs1553460	rs7047135
0	rs3845903	rs1553460	rs17413220
0	rs3845903	rs1553460	rs6987976
0	rs3845903	rs1553460	rs1458567
0	rs3845903	rs1553460	rs41435145
0	rs3845903	rs1553460	rs16871487
0	rs3845903	rs1553460	rs16891208
0	rs3845903	rs1553460	rs6472688
0	rs3845903	rs1553460	rs7813441
0	rs3845903	rs1553460	rs16913590
0	rs3845903	rs1553460	rs6467171
0	rs3845903	rs1553460	rs17137310
0	rs3845903	rs1553460	rs6945923
0	rs3845903	rs1553460	rs16887803
0	rs3845903	rs1553460	rs17151567
0	rs3845903	rs1553460	rs11975197
0	rs3845903	rs1553460	rs10265772
0	rs3845903	rs1553460	rs706577
0	rs3845903	rs1553460	rs13437956
0	rs3845903	rs1553460	rs7792191
0	rs3845903	rs1553460	rs2010614
0	rs3845903	rs1553460	rs16891157
0	rs3845903	rs1553460	rs9296185
0	rs3845903	rs1553460	rs11961875
0	rs3845903	rs1553460	rs9404509
0	rs3845903	rs1553460	rs195411
0	rs3845903	rs1553460	rs10484330
0	rs3845903	rs1553460	rs12530467
0	rs3845903	rs1553460	rs6916551
0	rs3845903	rs1553460	rs16885688
0	rs3845903	rs1553460	rs41422346
0	rs3845903	rs1553460	rs9447243
0	rs3845903	rs1553460	rs16878906
0	rs3845903	rs1553460	rs16888332
0	rs3845903	rs1553460	rs2210514
0	rs3845903	rs1553460	rs283200
0	rs3845903	rs1553460	rs16882094
0	rs3845903	rs1553460	rs6928234
0	rs3845903	rs1553460	rs6874594
0	rs3845903	rs1553460	rs17148163
0	rs3845903	rs1553460	rs10042510
0	rs3845903	rs1553460	rs6869286
0	rs3845903	rs1553460	rs2218593
0	rs3845903	rs1553460	rs1432852
0	rs3845903	rs1553460	rs10043990
0	rs3845903	rs1553460	rs2100934
0	rs3845903	rs1553460	rs16880860
0	rs3845903	rs1553460	rs407437
0	rs3845903	rs1553460	rs17158604
0	rs3845903	rs1553460	rs16892342
0	rs3845903	rs1553460	rs988259
0	rs3845903	rs1553460	rs16876762
0	rs3845903	rs1553460	rs17104073
0	rs3845903	rs1553460	rs152761
0	rs3845903	rs1553460	rs3749668
0	rs3845903	rs1553460	rs6826975
0	rs3845903	rs1553460	rs1558379
0	rs3845903	rs1553460	rs16873491
0	rs3845903	rs1553460	rs41357748
0	rs3845903	rs1553460	rs17014667
0	rs3845903	rs1553460	rs1449781
0	rs3845903	rs1553460	rs17005013
0	rs3845903	rs1553460	rs17693234
0	rs3845903	rs17072659	rs17480050
0	rs3845903	rs1369475	rs1909936
0	rs3845903	rs353033	rs1048194
0	rs3845903	rs353033	rs1553460
0	rs3845903	rs17087191	rs1553460
0	rs3845903	rs6449050	rs1553460
0	rs3845903	rs6854903	rs1048194
0	rs3845903	rs6815248	rs1553460
0	rs3845903	rs16837412	rs1909936
0	rs3845903	rs41323250	rs1553460
0	rs3845903	rs41496251	rs17480050
0	rs3845903	rs16873423	rs17480050
0	rs3845903	rs17013309	rs17480050
0	rs3845903	rs17048251	rs1553460
0	rs3845903	rs10030229	rs1909936
0	rs3845903	rs1448006	rs1553460
0	rs3845903	rs9996615	rs1048194
0	rs3845903	rs7674613	rs1553460
0	rs3845903	rs521639	rs1553460
0	rs3845903	rs17050780	rs1048194
0	rs3845903	rs4689349	rs1553460
0	rs3845903	rs656818	rs1553460
0	rs3845903	rs41460845	rs1909936
0	rs3845903	rs41487749	rs1553460
0	rs3845903	rs6826348	rs1553460
0	rs3845903	rs7667880	rs1048194
0	rs3845903	rs1156182	rs17116117
0	rs3845903	rs11937896	rs17480050
0	rs3845903	rs17484671	rs1909936
0	rs3845903	rs16996151	rs1909936
0	rs3845903	rs6837457	rs1553460
0	rs3845903	rs11736307	rs1553460
0	rs3845903	rs12503865	rs1553460
0	rs3845903	rs11737765	rs1553460
0	rs3845903	rs7668564	rs1909936
0	rs3845903	rs1433682	rs1553460
0	rs3845903	rs2653310	rs1553460
0	rs3845903	rs17050532	rs1909936
0	rs3845903	rs9868107	rs1909936
0	rs3845903	rs11128118	rs1048194
0	rs3845903	rs614788	rs17480050
0	rs3845903	rs683395	rs1909936
0	rs3845903	rs7620719	rs1553460
0	rs3845903	rs16860290	rs1909936
0	rs3845903	rs7637535	rs1909936
0	rs3845903	rs1002876	rs1553460
0	rs3845903	rs6414498	rs1909936
0	rs3845903	rs2947650	rs1553460
0	rs3845903	rs17022685	rs1553460
0	rs3845903	rs4473559	rs1048194
0	rs3845903	rs10049245	rs1553460
0	rs3845903	rs9876014	rs1553460
0	rs3845903	rs9851608	rs1553460
0	rs3845903	rs17073380	rs1909936
0	rs3845903	rs4683291	rs1909936
0	rs3845903	rs16854080	rs1419930
0	rs3845903	rs17029918	rs1553460
0	rs3845903	rs17050910	rs1909936
0	rs3845903	rs1199332	rs1909936
0	rs3845903	rs1199332	rs1553460
0	rs3845903	rs16826264	rs1909936
0	rs3845903	rs1716691	rs17480050
0	rs3845903	rs9835177	rs1909936
0	rs3845903	rs17046143	rs1048194
0	rs3845903	rs17046143	rs17480050
0	rs3845903	rs17046143	rs1553460
0	rs3845903	rs17035266	rs1909936
0	rs3845903	rs17035266	rs1553460
0	rs3845903	rs9831516	rs1553460
0	rs3845903	rs41439246	rs1909936
0	rs3845903	rs41439246	rs1553460
0	rs3845903	rs2611409	rs1048194
0	rs3845903	rs6414500	rs1909936
0	rs3845903	rs6777944	rs1553460
0	rs3845903	rs17066374	rs1909936
0	rs3845903	rs7619888	rs1553460
0	rs3845903	rs9831664	rs1909936
0	rs3845903	rs7653441	rs509710
0	rs3845903	rs7653441	rs5944341
0	rs3845903	rs7653441	rs3027883
0	rs3845903	rs7653441	rs16980894
0	rs3845903	rs7653441	rs990251
0	rs3845903	rs7653441	rs4330858
0	rs3845903	rs7653441	rs17003048
0	rs3845903	rs7653441	rs4819363
0	rs3845903	rs7653441	rs7280742
0	rs3845903	rs7653441	rs7259615
0	rs3845903	rs7653441	rs11084593
0	rs3845903	rs7653441	rs9958537
0	rs3845903	rs7653441	rs16946609
0	rs3845903	rs7653441	rs7244845
0	rs3845903	rs7653441	rs8093479
0	rs3845903	rs7653441	rs7229657
0	rs3845903	rs7653441	rs9948064
0	rs3845903	rs7653441	rs16975331
0	rs3845903	rs7653441	rs2013317
0	rs3845903	rs7653441	rs12938916
0	rs3845903	rs7653441	rs12600692
0	rs3845903	rs7653441	rs1035072
0	rs3845903	rs7653441	rs7200033
0	rs3845903	rs7653441	rs7185566
0	rs3845903	rs7653441	rs41422949
0	rs3845903	rs7653441	rs13331680
0	rs3845903	rs7653441	rs8045543
0	rs3845903	rs7653441	rs2626632
0	rs3845903	rs7653441	rs10852611
0	rs3845903	rs7653441	rs1038402
0	rs3845903	rs7653441	rs8063066
0	rs3845903	rs7653441	rs7498551
0	rs3845903	rs7653441	rs16957828
0	rs3845903	rs7653441	rs1529324
0	rs3845903	rs7653441	rs16947680
0	rs3845903	rs7653441	rs2924844
0	rs3845903	rs7653441	rs12708522
0	rs3845903	rs7653441	rs11161331
0	rs3845903	rs7653441	rs17302937
0	rs3845903	rs7653441	rs10152770
0	rs3845903	rs7653441	rs2869550
0	rs3845903	rs7653441	rs41514351
0	rs3845903	rs7653441	rs6571432
0	rs3845903	rs7653441	rs17113808
0	rs3845903	rs7653441	rs11844588
0	rs3845903	rs7653441	rs2091915
0	rs3845903	rs7653441	rs2346472
0	rs3845903	rs7653441	rs17115801
0	rs3845903	rs7653441	rs1005353
0	rs3845903	rs7653441	rs1952903
0	rs3845903	rs7653441	rs17101216
0	rs3845903	rs7653441	rs17091478
0	rs3845903	rs7653441	rs17101363
0	rs3845903	rs7653441	rs1163876
0	rs3845903	rs7653441	rs17060827
0	rs3845903	rs7653441	rs17067203
0	rs3845903	rs7653441	rs7999138
0	rs3845903	rs7653441	rs9594574
0	rs3845903	rs7653441	rs9315610
0	rs3845903	rs7653441	rs17035961
0	rs3845903	rs7653441	rs7980046
0	rs3845903	rs7653441	rs16906485
0	rs3845903	rs7653441	rs17100906
0	rs3845903	rs7653441	rs4414304
0	rs3845903	rs7653441	rs3952736
0	rs3845903	rs7653441	rs7309956
0	rs3845903	rs7653441	rs11175613
0	rs3845903	rs7653441	rs11112417
0	rs3845903	rs7653441	rs7948417
0	rs3845903	rs7653441	rs11030984
0	rs3845903	rs7653441	rs2761831
0	rs3845903	rs7653441	rs11026300
0	rs3845903	rs7653441	rs576548
0	rs3845903	rs7653441	rs7937272
0	rs3845903	rs7653441	rs11228915
0	rs3845903	rs7653441	rs2096784
0	rs3845903	rs7653441	rs16935178
0	rs3845903	rs7653441	rs4285859
0	rs3845903	rs7653441	rs11020497
0	rs3845903	rs7653441	rs16931046
0	rs3845903	rs7653441	rs7918856
0	rs3845903	rs7653441	rs12569593
0	rs3845903	rs7653441	rs7096271
0	rs3845903	rs7653441	rs4918833
0	rs3845903	rs7653441	rs7904342
0	rs3845903	rs7653441	rs7920815
0	rs3845903	rs7653441	rs1679499
0	rs3845903	rs7653441	rs17009407
0	rs3845903	rs7653441	rs7088174
0	rs3845903	rs7653441	rs17156405
0	rs3845903	rs7653441	rs2907596
0	rs3845903	rs7653441	rs17154144
0	rs3845903	rs7653441	rs7027475
0	rs3845903	rs7653441	rs7044745
0	rs3845903	rs7653441	rs4077802
0	rs3845903	rs7653441	rs16914236
0	rs3845903	rs7653441	rs6476440
0	rs3845903	rs7653441	rs10981162
0	rs3845903	rs7653441	rs10123338
0	rs3845903	rs7653441	rs16930302
0	rs3845903	rs7653441	rs351563
0	rs3845903	rs7653441	rs16896720
0	rs3845903	rs7653441	rs1511166
0	rs3845903	rs7653441	rs7013498
0	rs3845903	rs7653441	rs10106183
0	rs3845903	rs7653441	rs10104996
0	rs3845903	rs7653441	rs7009365
0	rs3845903	rs7653441	rs16938730
0	rs3845903	rs7653441	rs16889872
0	rs3845903	rs7653441	rs7833398
0	rs3845903	rs7653441	rs6999492
0	rs3845903	rs7653441	rs1510456
0	rs3845903	rs7653441	rs11984645
0	rs3845903	rs7653441	rs16905690
0	rs3845903	rs7653441	rs7004944
0	rs3845903	rs7653441	rs16890888
0	rs3845903	rs7653441	rs16887291
0	rs3845903	rs7653441	rs1563270
0	rs3845903	rs7653441	rs4722839
0	rs3845903	rs7653441	rs631945
0	rs3845903	rs7653441	rs17136040
0	rs3845903	rs7653441	rs2023974
0	rs3845903	rs7653441	rs10248838
0	rs3845903	rs7653441	rs16887803
0	rs3845903	rs7653441	rs1527157
0	rs3845903	rs7653441	rs1561601
0	rs3845903	rs7653441	rs1583872
0	rs3845903	rs7653441	rs6971205
0	rs3845903	rs7653441	rs17150687
0	rs3845903	rs7653441	rs17065438
0	rs3845903	rs7653441	rs3761978
0	rs3845903	rs7653441	rs41514848
0	rs3845903	rs7653441	rs17057439
0	rs3845903	rs7653441	rs2282324
0	rs3845903	rs7653441	rs9381511
0	rs3845903	rs7653441	rs7766733
0	rs3845903	rs7653441	rs2788662
0	rs3845903	rs7653441	rs572123
0	rs3845903	rs7653441	rs7763430
0	rs3845903	rs7653441	rs9360790
0	rs3845903	rs7653441	rs6934693
0	rs3845903	rs7653441	rs6926599
0	rs3845903	rs7653441	rs206915
0	rs3845903	rs7653441	rs6921527
0	rs3845903	rs7653441	rs3777498
0	rs3845903	rs7653441	rs17166181
0	rs3845903	rs7653441	rs758460
0	rs3845903	rs7653441	rs16884665
0	rs3845903	rs7653441	rs6897722
0	rs3845903	rs7653441	rs17111776
0	rs3845903	rs7653441	rs7727835
0	rs3845903	rs7653441	rs7712936
0	rs3845903	rs7653441	rs322989
0	rs3845903	rs7653441	rs414105
0	rs3845903	rs7653441	rs17065821
0	rs3845903	rs7653441	rs3776534
0	rs3845903	rs7653441	rs1587627
0	rs3845903	rs7653441	rs7723902
0	rs3845903	rs7653441	rs10076949
0	rs3845903	rs7653441	rs10039949
0	rs3845903	rs7653441	rs16892569
0	rs3845903	rs7653441	rs6555672
0	rs3845903	rs7653441	rs16898337
0	rs3845903	rs7653441	rs7710545
0	rs3845903	rs7653441	rs1558379
0	rs3845903	rs7653441	rs16874340
0	rs3845903	rs7653441	rs6534931
0	rs3845903	rs7653441	rs7678707
0	rs3845903	rs7653441	rs5743591
0	rs3845903	rs7653441	rs17014667
0	rs3845903	rs7653441	rs11945044
0	rs3845903	rs7653441	rs16858456
0	rs3845903	rs7653441	rs17005013
0	rs3845903	rs7653441	rs1447333
0	rs3845903	rs7653441	rs16891175
0	rs3845903	rs7653441	rs1566471
0	rs3845903	rs7653441	rs1053437
0	rs3845903	rs7653441	rs7691290
0	rs3845903	rs7653441	rs41412944
0	rs3845903	rs7653441	rs17043232
0	rs3845903	rs7653441	rs1267014
0	rs3845903	rs7653441	rs10019497
0	rs3845903	rs7653441	rs6813286
0	rs3845903	rs7653441	rs11944853
0	rs3845903	rs7653441	rs17044034
0	rs3845903	rs7653441	rs17085850
0	rs3845903	rs7653441	rs6852700
0	rs3845903	rs7653441	rs1342996
0	rs3845903	rs7653441	rs17050780
0	rs3845903	rs7653441	rs1460331
0	rs3845903	rs7653441	rs2535559
0	rs3845903	rs7653441	rs16854610
0	rs3845903	rs7653441	rs323889
0	rs3845903	rs7653441	rs41325146
0	rs3845903	rs7653441	rs41473548
0	rs3845903	rs7653441	rs6414498
0	rs3845903	rs7653441	rs2951394
0	rs3845903	rs7653441	rs6794581
0	rs3845903	rs7653441	rs17006735
0	rs3845903	rs7653441	rs6788669
0	rs3845903	rs7653441	rs6762291
0	rs3845903	rs7653441	rs1392305
0	rs3845903	rs7653441	rs2594125
0	rs3845903	rs7653441	rs1494736
0	rs3845903	rs7653441	rs17013887
0	rs3845903	rs7653441	rs17062503
0	rs3845903	rs7653441	rs9831516
0	rs3845903	rs7653441	rs937106
0	rs3845903	rs7653441	rs6799376
0	rs3845903	rs7653441	rs1518949
0	rs3845903	rs7653441	rs41439246
0	rs3845903	rs7653441	rs6414500
0	rs3845903	rs7653441	rs17043371
0	rs3845903	rs7653441	rs16853898
0	rs3845903	rs17039917	rs1553460
0	rs3845903	rs7623124	rs1909936
0	rs3845903	rs17047662	rs1553460
0	rs3845903	rs11916058	rs1553460
0	rs3845903	rs1447911	rs17480050
0	rs3845903	rs6549776	rs1553460
0	rs3845903	rs2217495	rs1553460
0	rs1370130	rs1553460	rs6926599
0	rs7616587	rs3845903	rs1909936
0	rs4955965	rs3845903	rs1553460
0	rs1729631	rs1553460	rs2010614
0	rs17036071	rs3845903	rs1419930
0	rs16850621	rs3845903	rs17480050
0	rs16850621	rs3845903	rs1553460
0	rs16855835	rs6414498	rs1553460
0	rs1506296	rs3845903	rs17480050
0	rs17064749	rs41517847	rs17480050
0	rs17064749	rs1553460	rs17065189
0	rs17064749	rs7653441	rs1548860
0	rs17064749	rs7653441	rs6559080
0	rs17064749	rs7653441	rs16892569
0	rs17064749	rs3845903	rs17480050
0	rs17064749	rs3845903	rs7653441
0	rs973890	rs3845903	rs17480050
0	rs6792709	rs3845903	rs17480050
0	rs17060446	rs3845903	rs1553460
0	rs41330244	rs1553460	rs10461624
0	rs41330244	rs7653441	rs41439246
0	rs938404	rs1553460	rs4836742
0	rs964914	rs3845903	rs1553460
0	rs6783211	rs3845903	rs7653441
0	rs6787044	rs3845903	rs1909936
0	rs6787044	rs3845903	rs1553460
0	rs6787044	rs3845903	rs7653441
0	rs16831942	rs3845903	rs7653441
0	rs9831890	rs1553460	rs10047560
0	rs9831890	rs3845903	rs1553460
0	rs9860671	rs7653441	rs7691290
0	rs514636	rs16899738	rs1909936
0	rs514636	rs3845903	rs1909936
0	rs2202154	rs1909936	rs6601807
0	rs2202154	rs1553460	rs3924110
0	rs2202154	rs3845903	rs17480050
0	rs16863584	rs7653441	rs13335413
0	rs16863584	rs7653441	rs1377000
0	rs16863584	rs7653441	rs16911998
0	rs16863584	rs7653441	rs7013498
0	rs16863584	rs7653441	rs7775051
0	rs16863584	rs7653441	rs322414
0	rs1362779	rs3845903	rs1909936
0	rs9861590	rs7653441	rs16884665
0	rs937107	rs3845903	rs1553460
0	rs343430	rs7653441	rs16988671
0	rs2197852	rs1607767	rs1553460
0	rs9843730	rs1506543	rs1909936
0	rs16827563	rs17480050	rs203334
0	rs16827563	rs17164667	rs17480050
0	rs16827563	rs41439246	rs1048194
0	rs16827563	rs3845903	rs17480050
0	rs2713615	rs7653441	rs2834688
0	rs2713615	rs7653441	rs10256283
0	rs2713615	rs3845903	rs7653441
0	rs1274269	rs2034002	rs1909936
0	rs1274269	rs6825938	rs1909936
0	rs7651626	rs3845903	rs1553460
0	rs9869761	rs1553460	rs17096453
0	rs7624270	rs7653441	rs6506433
0	rs7624270	rs7653441	rs17085850
0	rs7624270	rs7653441	rs7618736
0	rs9311124	rs17064749	rs7653441
0	rs16855618	rs7653441	rs41439246
0	rs1110295	rs3845903	rs1909936
0	rs4484137	rs16863584	rs7653441
0	rs17057230	rs3845903	rs1553460
0	rs9837541	rs3845903	rs17480050
0	rs7633950	rs7653441	rs11029946
0	rs11921047	rs1553460	rs7840640
0	rs11921047	rs3845903	rs1553460
0	rs1447819	rs3845903	rs1553460
0	rs869940	rs41439246	rs1553460
0	rs4642127	rs3845903	rs1553460
0	rs3762678	rs7655306	rs1909936
0	rs3762678	rs3845903	rs1909936
0	rs3762678	rs3845903	rs7653441
0	rs7640169	rs3845903	rs1909936
0	rs17052329	rs3845903	rs1048194
0	rs17034116	rs3845903	rs7653441
0	rs41429848	rs7653441	rs9844269
0	rs2699488	rs7653441	rs41439246
0	rs1447785	rs41439246	rs1553460
0	rs1438170	rs4276640	rs1909936
0	rs6765664	rs1553460	rs7943071
0	rs6765664	rs1553460	rs17167231
0	rs17005883	rs41439246	rs1553460
0	rs2667156	rs1553460	rs17143779
0	rs2667156	rs3845903	rs1553460
0	rs3769048	rs3845903	rs1553460
0	rs2302878	rs3845903	rs1553460
0	rs13420980	rs3845903	rs1553460
0	rs41444246	rs3845903	rs1553460
0	rs16850045	rs3845903	rs7653441
0	rs7594189	rs3845903	rs7653441
0	rs13399468	rs7653441	rs17837732
0	rs13399468	rs3845903	rs7653441
0	rs10174201	rs1553460	rs551893
0	rs10185178	rs1048194	rs8141216
0	rs10185178	rs9511701	rs1048194
0	rs10185178	rs17480050	rs1873598
0	rs10185178	rs17480050	rs7131529
0	rs10185178	rs1909936	rs4768093
0	rs10185178	rs1909936	rs1937823
0	rs10185178	rs1909936	rs7913368
0	rs10185178	rs16884789	rs1909936
0	rs10185178	rs16916698	rs17480050
0	rs10185178	rs17141857	rs1909936
0	rs10185178	rs1240832	rs17480050
0	rs10185178	rs2436742	rs1909936
0	rs10185178	rs17059616	rs1909936
0	rs10185178	rs11966889	rs1909936
0	rs10185178	rs152761	rs17480050
0	rs10185178	rs16883138	rs1048194
0	rs10185178	rs6448157	rs1048194
0	rs10185178	rs10857330	rs1909936
0	rs10185178	rs332991	rs1048194
0	rs10185178	rs16891175	rs1909936
0	rs10185178	rs1553460	rs34989455
0	rs10185178	rs1553460	rs6096147
0	rs10185178	rs1553460	rs12934814
0	rs10185178	rs1553460	rs17108623
0	rs10185178	rs1553460	rs1152434
0	rs10185178	rs1553460	rs1216986
0	rs10185178	rs1553460	rs4245175
0	rs10185178	rs1553460	rs7037725
0	rs10185178	rs1553460	rs16909732
0	rs10185178	rs1553460	rs2214802
0	rs10185178	rs1553460	rs2700783
0	rs10185178	rs1553460	rs6905971
0	rs10185178	rs1553460	rs649371
0	rs10185178	rs1553460	rs16902271
0	rs10185178	rs1553460	rs383528
0	rs10185178	rs1553460	rs16868069
0	rs10185178	rs1553460	rs6839823
0	rs10185178	rs10518176	rs1909936
0	rs10185178	rs5743310	rs1553460
0	rs10185178	rs2009261	rs1553460
0	rs10185178	rs10305875	rs1553460
0	rs10185178	rs683395	rs1909936
0	rs10185178	rs7653441	rs2150163
0	rs10185178	rs7653441	rs9595462
0	rs10185178	rs7653441	rs17069955
0	rs10185178	rs7653441	rs704123
0	rs10185178	rs7653441	rs7937777
0	rs10185178	rs7653441	rs881833
0	rs10185178	rs7653441	rs995767
0	rs10185178	rs7653441	rs7850071
0	rs10185178	rs7653441	rs2955919
0	rs10185178	rs7653441	rs11562813
0	rs10185178	rs7653441	rs17747038
0	rs10185178	rs7653441	rs2012007
0	rs10185178	rs7653441	rs7779223
0	rs10185178	rs7653441	rs7766733
0	rs10185178	rs7653441	rs1354177
0	rs10185178	rs7653441	rs4241785
0	rs10185178	rs7653441	rs17005110
0	rs10185178	rs7653441	rs2869281
0	rs10185178	rs7653441	rs10050106
0	rs10185178	rs7653441	rs11929414
0	rs10185178	rs3845903	rs1553460
0	rs10185178	rs3845903	rs7653441
0	rs10185178	rs9859024	rs7653441
0	rs10185178	rs514636	rs7653441
0	rs10185178	rs2202154	rs1909936
0	rs10185178	rs2202154	rs1553460
0	rs10185178	rs2202154	rs7653441
0	rs10185178	rs16827563	rs17480050
0	rs10185178	rs7633950	rs7653441
0	rs10185178	rs13324762	rs1048194
0	rs10185178	rs6783134	rs1553460
0	rs10185178	rs6765664	rs1553460
0	rs16853505	rs3845903	rs17480050
0	rs16862496	rs3845903	rs1553460
0	rs6437110	rs17484671	rs1909936
0	rs938636	rs3845903	rs1553460
0	rs16856012	rs1553460	rs2669131
0	rs16856012	rs3845903	rs1553460
0	rs12104543	rs1553460	rs11202213
0	rs6707774	rs1553460	rs2170438
0	rs6707774	rs3845903	rs1553460
0	rs41364752	rs7653441	rs323889
0	rs41364752	rs3845903	rs7653441
0	rs17010540	rs3845903	rs17480050
0	rs1017157	rs3845903	rs1553460
0	rs16867495	rs3845903	rs7653441
0	rs12720789	rs3845903	rs7653441
0	rs10191956	rs3845903	rs1553460
0	rs924805	rs3845903	rs1553460
0	rs16866126	rs3845903	rs7653441
0	rs10185808	rs3845903	rs7653441
0	rs7602434	rs3845903	rs1909936
0	rs4365492	rs3845903	rs1553460
0	rs17012365	rs3845903	rs1553460
0	rs6741188	rs3845903	rs1553460
0	rs1431910	rs3845903	rs17480050
0	rs11885935	rs3845903	rs1553460
0	rs2681035	rs6414498	rs1909936
0	rs16863853	rs1553460	rs11094812
0	rs10207772	rs1553460	rs1120140
0	rs10207772	rs10185178	rs1553460
0	rs1452409	rs3845903	rs17480050
0	rs1453201	rs1553460	rs17005013
0	rs13402450	rs3845903	rs7653441
0	rs17024094	rs13126272	rs1048194
0	rs17024094	rs10185178	rs1909936
0	rs17025386	rs7653441	rs683395
0	rs16866105	rs1553460	rs17005013
0	rs11899694	rs3845903	rs7653441
0	rs951840	rs7653441	rs10161442
0	rs951840	rs3845903	rs7653441
0	rs4611670	rs3845903	rs17480050
0	rs10175640	rs3845903	rs7653441
0	rs7583019	rs3845903	rs7653441
0	rs17012143	rs2192728	rs1048194
0	rs17275444	rs1553460	rs16977128
0	rs17019834	rs3845903	rs17480050
0	rs9784060	rs10185178	rs17480050
0	rs1526040	rs10185178	rs1553460
0	rs17010022	rs7653441	rs17046143
0	rs17010022	rs3845903	rs7653441
0	rs10189672	rs7653441	rs6414498
0	rs10189672	rs3845903	rs7653441
0	rs16865871	rs3845903	rs1909936
0	rs16862510	rs41439246	rs17480050
0	rs9309120	rs3845903	rs7653441
0	rs7563141	rs3845903	rs1553460
0	rs16866167	rs17084785	rs1909936
0	rs12467221	rs3845903	rs1048194
0	rs732408	rs7653441	rs6414500
0	rs16857015	rs1553460	rs16838073
0	rs16857015	rs10033162	rs1553460
0	rs4497898	rs3845903	rs1553460
0	rs2357048	rs3845903	rs7653441
0	rs1993100	rs3845903	rs1553460
0	rs833120	rs16932897	rs1048194
0	rs833120	rs3845903	rs7653441
0	rs1919849	rs3845903	rs7653441
0	rs7604438	rs3845903	rs7653441
0	rs13384966	rs3845903	rs7653441
0	rs16840903	rs3845903	rs1553460
0	rs867700	rs1909936	rs7915818
0	rs17024197	rs3845903	rs1909936
0	rs17032442	rs3845903	rs7653441
0	rs10490545	rs1909936	rs41398645
0	rs10490545	rs7653441	rs2934895
0	rs6723799	rs3845903	rs1909936
0	rs13423896	rs7653441	rs16940166
0	rs11894007	rs3845903	rs1553460
0	rs17020375	rs10185178	rs1553460
0	rs17038962	rs3845903	rs1419930
0	rs17038962	rs3845903	rs1909936
0	rs17045252	rs3845903	rs7653441
0	rs11894477	rs3845903	rs17480050
0	rs11894477	rs3845903	rs7653441
0	rs6710553	rs3845903	rs17480050
0	rs16840164	rs10185178	rs1048194
0	rs10171254	rs3845903	rs1909936
0	rs17049951	rs10185178	rs1553460
0	rs17042337	rs7653441	rs11087730
0	rs17042337	rs7653441	rs2391210
0	rs17042337	rs7653441	rs16884665
0	rs16987578	rs17088338	rs1909936
0	rs16987578	rs3845903	rs1553460
0	rs705656	rs3845903	rs1909936
0	rs16983551	rs7653441	rs17484671
0	rs16823406	rs10185178	rs1553460
0	rs17007985	rs3845903	rs17480050
0	rs1427292	rs7653441	rs16854610
0	rs1427292	rs3845903	rs7653441
0	rs4264515	rs3845903	rs7653441
0	rs7573929	rs3845903	rs1553460
0	rs7594347	rs17480050	rs9333105
0	rs16848219	rs3845903	rs1048194
0	rs11904280	rs1553460	rs712344
0	rs11904280	rs1553460	rs10513445
0	rs11904280	rs1553460	rs1366607
0	rs11904280	rs3845903	rs1553460
0	rs6705537	rs1048194	rs5973438
0	rs6705537	rs17480050	rs7329109
0	rs6705537	rs881927	rs1909936
0	rs6705537	rs6596467	rs1909936
0	rs6705537	rs17005013	rs1909936
0	rs6705537	rs1553460	rs41528144
0	rs6705537	rs1553460	rs17005013
0	rs6705537	rs7653441	rs4595504
0	rs6705537	rs7653441	rs10109935
0	rs6705537	rs7653441	rs2299300
0	rs6705537	rs7651523	rs1553460
0	rs6705537	rs17012349	rs7653441
0	rs6705537	rs10185178	rs7653441
0	rs6705537	rs17275444	rs1553460
0	rs4252033	rs16863584	rs7653441
0	rs189063	rs3845903	rs7653441
0	rs7581085	rs3845903	rs1419930
0	rs16830590	rs7653441	rs41439246
0	rs334841	rs3845903	rs1553460
0	rs13404636	rs3845903	rs1553460
0	rs13404636	rs16858693	rs1553460
0	rs17042298	rs1909936	rs10995836
0	rs16865558	rs17484671	rs1909936
0	rs6718570	rs3845903	rs1419930
0	rs16845863	rs3845903	rs7653441
0	rs7585152	rs1909936	rs1125553
0	rs16862152	rs3845903	rs7653441
0	rs3100102	rs3845903	rs1553460
0	rs17024065	rs3845903	rs7653441
0	rs17024278	rs10189672	rs7653441
0	rs17012889	rs3845903	rs7653441
0	rs12618565	rs3845903	rs1909936
0	rs10173964	rs3845903	rs7653441
0	rs323640	rs1553460	rs10122473
0	rs323640	rs1553460	rs10512688
0	rs323640	rs10937515	rs1553460
0	rs323640	rs17064749	rs1553460
0	rs10179120	rs1909936	rs6028847
0	rs6715058	rs3845903	rs1553460
0	rs6715058	rs10197341	rs1553460
0	rs6750794	rs3845903	rs7653441
0	rs3856471	rs3845903	rs1553460
0	rs7584703	rs3845903	rs1048194
0	rs6430088	rs3845903	rs1553460
0	rs16860284	rs3845903	rs1553460
0	rs2012647	rs16983526	rs1909936
0	rs17016345	rs7653441	rs11945044
0	rs16862169	rs3845903	rs1909936
0	rs6543265	rs4253845	rs1553460
0	rs6434592	rs3845903	rs1909936
0	rs10182327	rs3845903	rs17480050
0	rs6543229	rs3845903	rs7653441
0	rs17034669	rs9344925	rs17480050
0	rs16851206	rs3845903	rs7653441
0	rs2190359	rs3845903	rs17480050
0	rs4668269	rs1553460	rs1886965
0	rs9288432	rs3845903	rs7653441
0	rs1526111	rs3845903	rs1909936
0	rs1869827	rs1553460	rs10461624
0	rs7606803	rs7558352	rs7653441
0	rs6750265	rs1553460	rs12551668
0	rs6750265	rs3845903	rs1553460
0	rs6432457	rs1553460	rs16950538
0	rs6432457	rs1553460	rs7929346
0	rs4396729	rs3845903	rs1909936
0	rs985713	rs10185178	rs1909936
0	rs10203754	rs7653441	rs17000223
0	rs10203754	rs7653441	rs323889
0	rs7576129	rs3845903	rs1553460
0	rs2501062	rs3845903	rs7653441
0	rs6675991	rs3845903	rs17480050
0	rs16852945	rs683395	rs1553460
0	rs4245756	rs6869286	rs1909936
0	rs10493182	rs3845903	rs1909936
0	rs10495294	rs3845903	rs7653441
0	rs12077588	rs10185178	rs1909936
0	rs4845651	rs3845903	rs1553460
0	rs4659502	rs3845903	rs1553460
0	rs4147218	rs3845903	rs1909936
0	rs536787	rs7653441	rs41439246
0	rs476146	rs1553460	rs41441848
0	rs16827741	rs3845903	rs7653441
0	rs7522466	rs16884665	rs1909936
0	rs2484642	rs1553460	rs1518373
0	rs2484642	rs1553460	rs1405755
0	rs17091720	rs3845903	rs1553460
0	rs17113783	rs3845903	rs1553460
0	rs1500934	rs17480050	rs41384448
0	rs12075741	rs1909936	rs16931423
0	rs12075741	rs3845903	rs1909936
0	rs1703027	rs3845903	rs7653441
0	rs17101358	rs7651523	rs1553460
0	rs17101358	rs6705537	rs1553460
0	rs7533254	rs7623124	rs1909936
0	rs16844895	rs1816559	rs1048194
0	rs10918822	rs7653441	rs1527157
0	rs2840584	rs881927	rs1909936
0	rs2840584	rs1553460	rs10162376
0	rs2840584	rs1553460	rs10783318
0	rs2840584	rs1553460	rs12581609
0	rs2840584	rs1553460	rs1174997
0	rs2840584	rs1553460	rs17058181
0	rs2840584	rs16888159	rs1048194
0	rs2840584	rs7653441	rs16903415
0	rs2840584	rs7595975	rs1553460
0	rs2840584	rs16865329	rs1553460
0	rs2840584	rs319508	rs1553460
0	rs484875	rs41439246	rs1553460
0	rs17016849	rs1048194	rs16979012
0	rs16824718	rs3845903	rs7653441
0	rs1949750	rs3845903	rs1909936
0	rs7547180	rs3845903	rs7653441
0	rs12085771	rs3845903	rs7653441
0	rs17030825	rs3845903	rs1553460
0	rs16846395	rs7653441	rs17484671
0	rs16846395	rs3845903	rs7653441
0	rs6675269	rs3845903	rs7653441
0	rs11163019	rs1553460	rs705903
0	rs11804400	rs3845903	rs1553460
0	rs6668989	rs3845903	rs7653441
0	rs1730866	rs3845903	rs1048194
0	rs3753290	rs3845903	rs1553460
0	rs10518382	rs7653441	rs41439246
0	rs13375846	rs17056995	rs1909936
0	rs9430591	rs3845903	rs1553460
0	rs12092846	rs16884665	rs1909936
0	rs41450948	rs6414498	rs1909936
0	rs366834	rs3845903	rs17480050
0	rs17016833	rs3845903	rs7653441
0	rs16846542	rs17014967	rs1553460
0	rs10918139	rs3845903	rs17480050
0	rs3795442	rs1448006	rs1553460
0	rs3795442	rs3845903	rs1553460
0	rs4558018	rs3845903	rs7653441
0	rs17096872	rs3845903	rs7653441
0	rs6678760	rs3845903	rs1553460
0	rs41388050	rs3845903	rs7653441
0	rs17016285	rs7653441	rs12708522
0	rs17016285	rs7653441	rs6574357
0	rs17016285	rs7653441	rs1329043
0	rs17016285	rs7653441	rs4745138
0	rs17016285	rs3845903	rs7653441
0	rs450299	rs3845903	rs7653441
0	rs16836491	rs6869286	rs1909936
0	rs2282441	rs3845903	rs7653441
0	rs259603	rs3845903	rs1909936
0	rs6657163	rs4431537	rs1909936
0	rs1112067	rs3845903	rs17480050
0	rs1112067	rs10185178	rs17480050
0	rs10913271	rs3845903	rs7653441
0	rs12066191	rs3845903	rs1909936
0	rs11166028	rs3845903	rs1909936
0	rs11166028	rs6765664	rs1553460
0	rs2449275	rs1553460	rs16884665
0	rs1406133	rs3845903	rs1909936
0	rs4845328	rs16857015	rs1553460
0	rs16832557	rs3845903	rs7653441
0	rs7549868	rs3845903	rs1553460
0	rs17127999	rs1506543	rs1909936
0	rs17127999	rs17083722	rs1909936
0	rs475929	rs3845903	rs1419930
0	rs16846466	rs3845903	rs17480050
0	rs3938681	rs1553460	rs10462070
0	rs7554129	rs3845903	rs7653441
0	rs4971228	rs1553460	rs16884665
0	rs4971228	rs708647	rs1553460
0	rs544693	rs3845903	rs7653441
0	rs1017441	rs17015194	rs1553460
0	rs17121199	rs3845903	rs17480050
0	rs2225322	rs3845903	rs1553460
0	rs17018191	rs3845903	rs17480050
0	rs4409687	rs3845903	rs1553460
0	rs16829921	rs514636	rs1909936
0	rs7548042	rs3845903	rs7653441
0	rs6675647	rs41451448	rs1909936
0	rs16825856	rs1553460	rs16934691
0	rs11805831	rs3845903	rs1553460
0	rs17034738	rs3845903	rs1553460
0	rs17095150	rs1553460	rs4457463
0	rs17095150	rs1553460	rs16989259
0	rs17095150	rs41439246	rs1553460
0	rs4150006	rs3845903	rs7653441
0	rs1539353	rs683395	rs1553460
0	rs7553038	rs1553460	rs2899428
0	rs7553038	rs1553460	rs10483823
0	rs669417	rs1909936	rs498871
0	rs6577553	rs10185178	rs1553460
0	rs17029293	rs1048194	rs7050981
0	rs1571345	rs3845903	rs1553460
0	rs17098999	rs7653441	rs16884665
0	rs41325345	rs3845903	rs1909936
0	rs41320847	rs3845903	rs1553460
0	rs1983261	rs1553460	rs10130650
0	rs1983261	rs3845903	rs1553460
0	rs4912317	rs7653441	rs352970
0	rs10494787	rs3845903	rs8046533
0	rs10494787	rs3845903	rs17005013
0	rs10494787	rs3762678	rs3845903
0	rs10494787	rs10185178	rs12355606
0	rs10494787	rs10185178	rs2202154
0	rs10749748	rs3845903	rs1909936
0	rs825126	rs3845903	rs1553460
0	rs3125680	rs1553460	rs818735
0	rs12563308	rs3845903	rs7653441
0	rs17117200	rs2840584	rs1553460
0	rs17162850	rs13126272	rs17480050
0	rs12030131	rs7653441	rs41439246
0	rs16847558	rs6705537	rs1909936
0	rs17163910	rs6705537	rs1553460
0	rs2486937	rs3845903	rs1553460
0	rs16835041	rs3845903	rs17480050
0	rs7517574	rs3845903	rs7653441
0	rs1322354	rs1553460	rs12551668
0	rs1936048	rs7653441	rs2096784
0	rs1936048	rs7653441	rs16858456
0	rs1924739	rs3845903	rs7653441
0	rs2926537	rs1553460	rs6577649
0	rs41439745	rs3845903	rs7653441
0	rs859390	rs13126272	rs1553460
0	rs189539	rs3845903	rs7653441
0	rs261836	rs3845903	rs1553460
0	rs17025736	rs7653441	rs7618736
0	rs2629663	rs17523800	rs1553460
0	rs6577370	rs17302514	rs2234039
0	rs6577370	rs4072310	rs2238926
0	rs6577370	rs2521413	rs458668
0	rs6577370	rs7276641	rs16995880
0	rs6577370	rs17001836	rs4142304
0	rs6577370	rs16961551	rs2859153
0	rs6577370	rs16946546	rs2522148
0	rs6577370	rs16949390	rs2474772
0	rs6577370	rs9925894	rs2425210
0	rs6577370	rs16951117	rs966692
0	rs6577370	rs16951117	rs8078794
0	rs6577370	rs16940603	rs4459649
0	rs6577370	rs328310	rs6034323
0	rs6577370	rs16962570	rs12938916
0	rs6577370	rs9519113	rs17303386
0	rs6577370	rs1009273	rs9572772
0	rs6577370	rs384627	rs16987900
0	rs6577370	rs7072071	rs10144260
0	rs6577370	rs7003357	rs8046533
0	rs6577370	rs6469161	rs1523588
0	rs6577370	rs6956553	rs7294769
0	rs6577370	rs17168319	rs17069570
0	rs6577370	rs16895271	rs17149598
0	rs6577370	rs767147	rs5943048
0	rs6577370	rs16903599	rs4615399
0	rs6577370	rs16884665	rs3750991
0	rs6577370	rs16884665	rs2141886
0	rs6577370	rs17164124	rs7276641
0	rs6577370	rs9326952	rs5966680
0	rs6577370	rs1552983	rs10999625
0	rs6577370	rs6878236	rs2474772
0	rs6577370	rs6878236	rs12102705
0	rs6577370	rs1558379	rs9572772
0	rs6577370	rs2119780	rs5928022
0	rs6577370	rs4861948	rs7244488
0	rs6577370	rs17005195	rs7083177
0	rs6577370	rs6536324	rs9572772
0	rs6577370	rs17050780	rs10237116
0	rs6577370	rs6811570	rs767147
0	rs6577370	rs3009507	rs13126272
0	rs6577370	rs17046143	rs6418182
0	rs6577370	rs41439246	rs16968806
0	rs6577370	rs41439246	rs7016280
0	rs6577370	rs41439246	rs11983226
0	rs6577370	rs41439246	rs17154679
0	rs6577370	rs2063810	rs7338945
0	rs6577370	rs2063810	rs16891175
0	rs6577370	rs3845903	rs17004654
0	rs6577370	rs3845903	rs6039605
0	rs6577370	rs3845903	rs7239174
0	rs6577370	rs3845903	rs12709426
0	rs6577370	rs3845903	rs16967978
0	rs6577370	rs3845903	rs16958029
0	rs6577370	rs3845903	rs9924874
0	rs6577370	rs3845903	rs7175578
0	rs6577370	rs3845903	rs8041359
0	rs6577370	rs3845903	rs8030051
0	rs6577370	rs3845903	rs16972374
0	rs6577370	rs3845903	rs725270
0	rs6577370	rs3845903	rs41397445
0	rs6577370	rs3845903	rs923482
0	rs6577370	rs3845903	rs17088872
0	rs6577370	rs3845903	rs1853997
0	rs6577370	rs3845903	rs2497060
0	rs6577370	rs3845903	rs11839841
0	rs6577370	rs3845903	rs11832651
0	rs6577370	rs3845903	rs2579286
0	rs6577370	rs3845903	rs1918950
0	rs6577370	rs3845903	rs11053972
0	rs6577370	rs3845903	rs659793
0	rs6577370	rs3845903	rs16932348
0	rs6577370	rs3845903	rs12270260
0	rs6577370	rs3845903	rs4918548
0	rs6577370	rs3845903	rs17145305
0	rs6577370	rs3845903	rs7849574
0	rs6577370	rs3845903	rs16937814
0	rs6577370	rs3845903	rs1572305
0	rs6577370	rs3845903	rs12001133
0	rs6577370	rs3845903	rs16932397
0	rs6577370	rs3845903	rs16904316
0	rs6577370	rs3845903	rs6987010
0	rs6577370	rs3845903	rs16900346
0	rs6577370	rs3845903	rs6586611
0	rs6577370	rs3845903	rs17065500
0	rs6577370	rs3845903	rs307767
0	rs6577370	rs3845903	rs7796727
0	rs6577370	rs3845903	rs6956553
0	rs6577370	rs3845903	rs17171854
0	rs6577370	rs3845903	rs1025194
0	rs6577370	rs3845903	rs11983226
0	rs6577370	rs3845903	rs2173105
0	rs6577370	rs3845903	rs7738197
0	rs6577370	rs3845903	rs17075386
0	rs6577370	rs3845903	rs6936718
0	rs6577370	rs3845903	rs17077229
0	rs6577370	rs3845903	rs17145288
0	rs6577370	rs3845903	rs7703656
0	rs6577370	rs3845903	rs17081057
0	rs6577370	rs3845903	rs12108998
0	rs6577370	rs3845903	rs7724176
0	rs6577370	rs3845903	rs17134627
0	rs6577370	rs3845903	rs6880299
0	rs6577370	rs3845903	rs36101422
0	rs6577370	rs3845903	rs17117020
0	rs6577370	rs3845903	rs17058491
0	rs6577370	rs3845903	rs16901052
0	rs6577370	rs3845903	rs6556227
0	rs6577370	rs3845903	rs17068777
0	rs6577370	rs3845903	rs975307
0	rs6577370	rs3845903	rs992182
0	rs6577370	rs3845903	rs6830375
0	rs6577370	rs3845903	rs2048383
0	rs6577370	rs3845903	rs11940459
0	rs6577370	rs3845903	rs2119780
0	rs6577370	rs3845903	rs9999573
0	rs6577370	rs3845903	rs1378947
0	rs6577370	rs3845903	rs4689979
0	rs6577370	rs3845903	rs17050780
0	rs6577370	rs3845903	rs1897813
0	rs6577370	rs3845903	rs17005093
0	rs6577370	rs3845903	rs16989797
0	rs6577370	rs3845903	rs11937896
0	rs6577370	rs3845903	rs17484671
0	rs6577370	rs3845903	rs7627088
0	rs6577370	rs3845903	rs4688344
0	rs6577370	rs3845903	rs2204079
0	rs6577370	rs3845903	rs9831516
0	rs6577370	rs3845903	rs41439246
0	rs6577370	rs3845903	rs6806517
0	rs6577370	rs13325263	rs5922147
0	rs6577370	rs13325263	rs4824171
0	rs6577370	rs13325263	rs17301237
0	rs6577370	rs9864518	rs8112647
0	rs6577370	rs16855835	rs3845903
0	rs6577370	rs16855835	rs13325263
0	rs6577370	rs17064749	rs884243
0	rs6577370	rs17064749	rs2681140
0	rs6577370	rs17064749	rs1420339
0	rs6577370	rs17064749	rs9312275
0	rs6577370	rs6774838	rs3845903
0	rs6577370	rs6803943	rs9572772
0	rs6577370	rs33460	rs4390116
0	rs6577370	rs9790193	rs7232189
0	rs6577370	rs2886966	rs41380046
0	rs6577370	rs2886966	rs16976150
0	rs6577370	rs2886966	rs9963352
0	rs6577370	rs2886966	rs17105063
0	rs6577370	rs2886966	rs7712861
0	rs6577370	rs2886966	rs1553460
0	rs6577370	rs2886966	rs10031856
0	rs6577370	rs17012349	rs3845903
0	rs6577370	rs16838808	rs3845903
0	rs6577370	rs13399468	rs3845903
0	rs6577370	rs10185178	rs10413894
0	rs6577370	rs10185178	rs16946654
0	rs6577370	rs10185178	rs259736
0	rs6577370	rs10185178	rs1979919
0	rs6577370	rs10185178	rs6873899
0	rs6577370	rs10185178	rs17005013
0	rs6577370	rs10185178	rs9997779
0	rs6577370	rs10185178	rs16838422
0	rs6577370	rs10185178	rs3845903
0	rs6577370	rs10185178	rs514636
0	rs6577370	rs10185178	rs2202154
0	rs6577370	rs17024206	rs3845903
0	rs6577370	rs13392720	rs3845903
0	rs6577370	rs10171361	rs3845903
0	rs6577370	rs13422367	rs3845903
0	rs6577370	rs1349504	rs3845903
0	rs6577370	rs1031455	rs17046143
0	rs6577370	rs4848687	rs5966691
0	rs6577370	rs1528061	rs41439246
0	rs6577370	rs41390850	rs7708924
0	rs6577370	rs41434252	rs9572772
0	rs6577370	rs1440463	rs3845903
0	rs6577370	rs17037879	rs2063810
0	rs6577370	rs2419736	rs3845903
0	rs6577370	rs17048558	rs3845903
0	rs6577370	rs351688	rs17116117
0	rs6577370	rs909177	rs16960406
0	rs6577370	rs909177	rs16866733
0	rs6577370	rs17035741	rs1350838
0	rs6577370	rs17035741	rs4820363
0	rs6577370	rs6738554	rs950443
0	rs6577370	rs6705537	rs9925894
0	rs6577370	rs6705537	rs9302643
0	rs6577370	rs6705537	rs17101877
0	rs6577370	rs6705537	rs17105102
0	rs6577370	rs6705537	rs754011
0	rs6577370	rs6705537	rs17095123
0	rs6577370	rs6705537	rs7096720
0	rs6577370	rs6705537	rs2382286
0	rs6577370	rs6705537	rs11996571
0	rs6577370	rs6705537	rs10958245
0	rs6577370	rs6705537	rs10261757
0	rs6577370	rs6705537	rs9493253
0	rs6577370	rs6705537	rs916873
0	rs6577370	rs6705537	rs17009798
0	rs6577370	rs6705537	rs17035706
0	rs6577370	rs6705537	rs16862722
0	rs6577370	rs6705537	rs1527964
0	rs6577370	rs6705537	rs3732134
0	rs6577370	rs6705537	rs17011049
0	rs6577370	rs6705537	rs17029820
0	rs6577370	rs16856263	rs17169137
0	rs6577370	rs10177300	rs3845903
0	rs6577370	rs934776	rs6574590
0	rs6577370	rs934776	rs17005013
0	rs6577370	rs7419823	rs6705537
0	rs6577370	rs2881745	rs2063810
0	rs6577370	rs16862065	rs41439246
0	rs6577370	rs7597575	rs17050780
0	rs6577370	rs6541906	rs3845903
0	rs6577370	rs16840255	rs4459649
0	rs6577370	rs4455178	rs41472845
0	rs6577370	rs2198731	rs13679
0	rs6577370	rs17023486	rs3845903
0	rs6577370	rs896915	rs3845903
0	rs6577370	rs1440465	rs203351
0	rs6577370	rs1440465	rs6705537
0	rs6577370	rs2708156	rs2891809
0	rs6577370	rs6728753	rs2063810
0	rs6577370	rs16842025	rs4599937
0	rs6577370	rs16842025	rs226541
0	rs6577370	rs16842025	rs2238927
0	rs6577370	rs16842025	rs5971115
0	rs6577370	rs16842025	rs4824171
0	rs6577370	rs16842025	rs12011265
0	rs6577370	rs16842025	rs2001151
0	rs6577370	rs16842025	rs17818126
0	rs6577370	rs16842025	rs2823525
0	rs6577370	rs16842025	rs2828673
0	rs6577370	rs16842025	rs7276641
0	rs6577370	rs16842025	rs41397550
0	rs6577370	rs16842025	rs1962100
0	rs6577370	rs16842025	rs16966262
0	rs6577370	rs16842025	rs41431844
0	rs6577370	rs16842025	rs7159896
0	rs6577370	rs16842025	rs965053
0	rs6577370	rs16842025	rs1925869
0	rs6577370	rs16842025	rs10492401
0	rs6577370	rs16842025	rs2374536
0	rs6577370	rs16842025	rs17126937
0	rs6577370	rs16842025	rs12302655
0	rs6577370	rs16842025	rs9971383
0	rs6577370	rs16842025	rs11236328
0	rs6577370	rs16842025	rs6991824
0	rs6577370	rs16842025	rs1887604
0	rs6577370	rs16842025	rs2765806
0	rs6577370	rs16842025	rs12514249
0	rs6577370	rs16842025	rs10066473
0	rs6577370	rs16842025	rs9942403
0	rs6577370	rs16842025	rs1862370
0	rs6577370	rs16842025	rs16899829
0	rs6577370	rs16842025	rs1552983
0	rs6577370	rs16842025	rs17027990
0	rs6577370	rs16842025	rs1342996
0	rs6577370	rs16842025	rs17039651
0	rs6577370	rs16842025	rs7667880
0	rs6577370	rs16842025	rs6811570
0	rs6577370	rs16842025	rs17037805
0	rs6577370	rs16842025	rs16855092
0	rs6577370	rs16842025	rs2049674
0	rs6577370	rs16842025	rs7559728
0	rs6577370	rs16842025	rs10177274
0	rs6577370	rs16842025	rs6547285
0	rs6577370	rs16842025	rs17037189
0	rs6577370	rs16842025	rs6744370
0	rs6577370	rs16842025	rs6759078
0	rs6577370	rs16842025	rs17012889
0	rs6577370	rs16842025	rs7561092
0	rs6577370	rs16842025	rs10182258
0	rs6577370	rs10496532	rs3845903
0	rs6577370	rs17595217	rs458668
0	rs6577370	rs17595217	rs351688
0	rs6577370	rs1179669	rs17005013
0	rs6577370	rs6711530	rs16856263
0	rs6577370	rs11164656	rs17023486
0	rs6577370	rs11264114	rs13325263
0	rs6577370	rs17131470	rs3845903
0	rs6577370	rs16857596	rs16842025
0	rs6577370	rs2134411	rs6878236
0	rs6577370	rs679760	rs16997735
0	rs6577370	rs2087798	rs3845903
0	rs6577370	rs11120905	rs16842025
0	rs6577370	rs1417250	rs16842025
0	rs6577370	rs2820307	rs3845903
0	rs6577370	rs17015194	rs1553460
0	rs6577370	rs515299	rs3845903
0	rs6577370	rs16828495	rs7419823
0	rs6577370	rs3899463	rs6705537
0	rs6577370	rs17093917	rs6705537
0	rs6577370	rs752214	rs16842025
0	rs6577370	rs16856660	rs16842025
0	rs6577370	rs41356352	rs5931188
0	rs6577370	rs10919385	rs16856263
0	rs6577370	rs2421325	rs3845903
0	rs6577370	rs854264	rs41500850
0	rs6577370	rs854264	rs4886431
0	rs6577370	rs854264	rs17595217
0	rs6577370	rs6699685	rs16842025
0	rs6577370	rs4369194	rs6705537
0	rs6577370	rs17109076	rs1493925
0	rs6577370	rs6429337	rs8112647
0	rs6577370	rs12141689	rs16842025
0	rs6577370	rs16862515	rs16842025
0	rs6577370	rs17038489	rs2521413
0	rs6577370	rs17038489	rs41435145
0	rs6577370	rs17038489	rs17012418
0	rs6577370	rs6697300	rs6705537
0	rs6577370	rs17024863	rs16842025
0	rs6577370	rs41507351	rs4459649
0	rs6577370	rs4845632	rs6981350
0	rs6577370	rs2819504	rs9925894
0	rs6577370	rs2819504	rs6705537
0	rs6577370	rs9724615	rs3845903
0	rs6577370	rs9724615	rs6705537
0	rs6577370	rs16827218	rs2063810
0	rs6577370	rs17026995	rs17338057
0	rs6577370	rs17026995	rs5923512
0	rs6577370	rs17026995	rs16970545
0	rs6577370	rs17026995	rs1491857
0	rs6577370	rs17026995	rs2225536
0	rs6577370	rs17026995	rs16932624
0	rs6577370	rs17026995	rs1327550
0	rs6577370	rs17026995	rs7031853
0	rs6577370	rs17026995	rs17154752
0	rs6577370	rs17026995	rs4296555
0	rs6577370	rs17026995	rs6765112
0	rs6577370	rs17026995	rs951840
0	rs6577370	rs17026995	rs6436975
0	rs6577370	rs17026995	rs17035635
0	rs6577370	rs17026995	rs11800448
0	rs6577370	rs1856638	rs1954383
0	rs6577370	rs1929854	rs2063810
0	rs6577370	rs2492958	rs7200043
0	rs6577370	rs2492958	rs6665854
0	rs6577370	rs840265	rs17005195
0	rs6577370	rs41367046	rs16842025
0	rs6577370	rs1442835	rs16842025
0	rs6577370	rs12126740	rs2886966
0	rs6577370	rs6693386	rs6705537
0	rs6577370	rs12081491	rs6705537
0	rs6577370	rs310176	rs16842025
0	rs6577370	rs16824318	rs6705537
0	rs6577370	rs2809665	rs6705537
0	rs6577370	rs9333395	rs4128633
0	rs6577370	rs2270535	rs6705537
0	rs6577370	rs11184995	rs7881946
0	rs6577370	rs17131115	rs6705537
0	rs6577370	rs17102959	rs11894477
0	rs6577370	rs4633297	rs2138800
0	rs6577370	rs7523514	rs41439246
0	rs6577370	rs4925806	rs6705537
0	rs6577370	rs7547105	rs6878236
0	rs6577370	rs17115272	rs6705537
0	rs6577370	rs326009	rs1005353
0	rs6577370	rs10779279	rs16842025
0	rs6577370	rs16854756	rs909177
0	rs6577370	rs10912864	rs6705537
0	rs6577370	rs12058407	rs2063810
0	rs6577370	rs12063033	rs17595217
0	rs6577370	rs237790	rs10185178
0	rs6577370	rs1215520	rs10493390
0	rs6577370	rs7548042	rs16842025
0	rs6577370	rs4497188	rs2521413
0	rs6577370	rs16856026	rs3845903
0	rs6577370	rs3026812	rs2522148
0	rs6577370	rs3026812	rs13325263
0	rs6577370	rs17121442	rs17595217
0	rs6577370	rs10489967	rs6705537
0	rs6577370	rs644914	rs3845903
0	rs6577370	rs644914	rs6705537
0	rs6577370	rs11805831	rs17018470
0	rs6577370	rs3936027	rs16878657
0	rs6577370	rs3936027	rs2668809
0	rs6577370	rs17130734	rs5943627
0	rs6577370	rs16839863	rs1156182
0	rs6577370	rs16839863	rs41439246
0	rs6577370	rs16848786	rs3845903
0	rs6577370	rs17042143	rs16842025
0	rs6577370	rs4927089	rs16842025
0	rs6577370	rs12095831	rs6705537
0	rs6577370	rs6701492	rs6705537
0	rs6577370	rs905580	rs2063810
0	rs6577370	rs1252114	rs3845903
0	rs6577370	rs1480108	rs17026995
0	rs6577370	rs16839722	rs4633297
0	rs6577370	rs10494787	rs7297177
0	rs6577370	rs10494787	rs4532204
0	rs6577370	rs10494787	rs6547285
0	rs6577370	rs10494787	rs12613573
0	rs6577370	rs10494787	rs7567348
0	rs6577370	rs10494787	rs16842025
0	rs6577370	rs10494787	rs11120905
0	rs6577370	rs5744386	rs3845903
0	rs6577370	rs5744386	rs16842025
0	rs6577370	rs1934531	rs10494787
0	rs6577370	rs17112559	rs181146
0	rs6577370	rs17112559	rs17051435
0	rs6577370	rs17112559	rs17026995
0	rs6577370	rs11580341	rs16962374
0	rs6577370	rs16861391	rs3845903
0	rs6577370	rs12563308	rs2019695
0	rs6577370	rs17117200	rs2886966
0	rs6577370	rs3008222	rs17026995
0	rs6577370	rs990926	rs41399944
0	rs6577370	rs9651038	rs16898242
0	rs6577370	rs7517574	rs17026995
0	rs6577370	rs12063339	rs6705537
0	rs6577370	rs16846772	rs16842025
0	rs6577370	rs7533370	rs1553460
0	rs6577370	rs16837911	rs3845903
0	rs6577370	rs269122	rs9572772
0	rs6577370	rs269122	rs16842025
0	rs6577370	rs4658755	rs9572772
0	rs6577370	rs16834861	rs6705537
0	rs3754407	rs6577370	rs7064335
0	rs10916908	rs9460952	rs17480050
0	rs16836523	rs6577370	rs16847436
0	rs645248	rs3845903	rs7653441
0	rs16857512	rs6577370	rs17020327
0	rs16857512	rs6577370	rs990926
0	rs7354859	rs969896	rs17480050
0	rs7354859	rs6577370	rs10157869
0	rs494565	rs6577370	rs13325263
0	rs11264970	rs6577370	rs41439246
0	rs16850854	rs6577370	rs17152767
0	rs3765017	rs6577370	rs16842025
0	rs3894097	rs6577370	rs17050780
0	rs6541145	rs6577370	rs41398246
0	rs16826689	rs6577370	rs2063810
0	rs3026806	rs6577370	rs3928369
0	rs10918975	rs6577370	rs16842025
0	rs16835865	rs1358051	rs7653441
0	rs2937310	rs3845903	rs1048194
0	rs10918146	rs7653441	rs16884665
0	rs4396121	rs6577370	rs932575
0	rs4916329	rs3845903	rs1553460
0	rs6667820	rs3845903	rs1553460
0	rs3790406	rs6577370	rs6878236
0	rs41414950	rs6414498	rs1553460
0	rs226472	rs6577370	rs5926307
0	rs7537172	rs7653441	rs1377000
0	rs7537172	rs16863584	rs7653441
0	rs17018337	rs6577370	rs2474772
0	rs17018337	rs6577370	rs6878236
0	rs17022932	rs6577370	rs16842025
0	rs17022932	rs6577370	rs3936027
0	rs2809664	rs7653441	rs41389547
0	rs1048194	rs5907728
0	rs1048194	rs6634170
0	rs1048194	rs5975122
0	rs1048194	rs16989056
0	rs1048194	rs545470
0	rs1048194	rs12850132
0	rs1048194	rs5915300
0	rs1048194	rs2746111
0	rs1048194	rs16979012
0	rs1048194	rs7876830
0	rs1048194	rs1569957
0	rs1048194	rs16994247
0	rs1048194	rs6006438
0	rs1048194	rs7276641
0	rs1048194	rs17004382
0	rs1048194	rs16987969
0	rs1048194	rs2834688
0	rs1048194	rs10485731
0	rs1048194	rs3761086
0	rs1048194	rs1076404
0	rs1048194	rs7245775
0	rs1048194	rs7229449
0	rs1048194	rs17782271
0	rs1048194	rs16950692
0	rs1048194	rs16955325
0	rs1048194	rs11150013
0	rs1048194	rs7194464
0	rs1048194	rs16974136
0	rs1048194	rs10852611
0	rs1048194	rs2113308
0	rs8024410	rs1048194
0	rs2414975	rs1048194
0	rs16971671	rs1048194
0	rs16945324	rs1048194
0	rs1023799	rs1048194
0	rs11856845	rs1048194
0	rs2022818	rs1048194
0	rs17096786	rs1048194
0	rs10162376	rs1048194
0	rs7142143	rs1048194
0	rs1957571	rs1048194
0	rs17123768	rs1048194
0	rs8011855	rs1048194
0	rs693305	rs1048194
0	rs7997262	rs1048194
0	rs41372754	rs1048194
0	rs806418	rs1048194
0	rs7990014	rs1048194
0	rs17085346	rs1048194
0	rs7988102	rs1048194
0	rs610919	rs1048194
0	rs10771023	rs1048194
0	rs10860335	rs1048194
0	rs17102434	rs1048194
0	rs17014438	rs1048194
0	rs11048154	rs1048194
[truncated: 823,800+ more rows]
