# Supplementary material for: Epi-SSA: A novel epistasis detection method based on a multi-objective sparrow search algorithm
Source: PLoS One. 2024 Oct 24;19(10):e0311223. doi: 10.1371/journal.pone.0311223 (PMC11500897; doi:10.1371/journal.pone.0311223)
Supplement: S21 Table — (XLSX) [file pone.0311223.s043.xlsx]

## Sheet: Sheet1
Table S21. Gene pairs of the epistastic interactions detected on the seven GWAS data using Epi-SSA
Bipolar Disorder
FNDC3B	NDE	LOC124906304	NF	1405
unknown	NF	unknown	NF	700
LOC107986262	NF	unknown	NF	693
LRIG1	NDE	unknown	NF	549
FNDC3B	NDE	unknown	NF	543
LOC105375925	NF	unknown	NF	326
FNDC3B	NDE	LRIG1	NDE	316
LOC107986262	NF	LRIG1	NDE	257
CSGALNACT1	NDE	unknown	NF	175
LOC105375925	NF	LRIG1	NDE	140
CENPN	NDE	unknown	NF	121
CENPN-AS1	NF	unknown	NF	121
ACVR1	NDE	unknown	NF	103
CSGALNACT1	NDE	LRIG1	NDE	93
LOC124906304	NF	unknown	NF	69
MYO3B	NDE	unknown	NF	63
CENPN	NDE	LRIG1	NDE	39
CENPN-AS1	NF	LRIG1	NDE	39
LOC107986262	NF	MYO3B	NDE	34
CEPT1	NDE	unknown	NF	29
FNDC3B	NDE	MYO3B	NDE	28
LAMP3	NDE	LOC105375925	NF	24
MARCHF6	NDE	unknown	NF	22
LAMP3	NDE	unknown	NF	21
LOC105375925	NF	MYO3B	NDE	20
FNDC3B	NDE	MARCHF6	NDE	19
FNDC3B	NDE	LAMP3	NDE	19
LAMP3	NDE	LOC107986262	NF	17
LINC02789	NF	unknown	NF	15
H3C11	NDE	H4C13	NDE	15
LARS2	NDE	unknown	NF	14
CENPN	NDE	CENPN-AS1	NF	14
DACH1	NDE	unknown	NF	13
CFAP299	NDE	unknown	NF	12
LOC107986262	NF	SLAMF9	NDE	11
LOC105375925	NF	MARCHF6	NDE	10
CSGALNACT1	NDE	MYO3B	NDE	10
PARD3B	NDE	unknown	NF	10
LOC105377114	NF	unknown	NF	10
CFAP299	NDE	FNDC3B	NDE	10
CFAP299	NDE	LOC124906304	NF	10
LOC105375925	NF	NR3C2	NDE	9
CDH18	NDE	unknown	NF	9
LOC105377115	NF	unknown	NF	9
RBFOX1	NDE	unknown	NF	9
ACSL1	NDE	unknown	NF	9
NR3C2	NDE	unknown	NF	9
LOC107986262	NF	MARCHF6	NDE	8
CENPN	NDE	MYO3B	NDE	8
FHIT	NDE	LOC107986262	NF	8
LAMP3	NDE	LRIG1	NDE	8
FNDC3B	NDE	RBFOX1	NDE	8
DMD	NDE	unknown	NF	8
LOC107986262	NF	SCARB2	NDE	7
FAM47E	NDE	LOC107986262	NF	7
AVL9	NDE	LOC105375925	NF	7
FNDC3B	NDE	LINC02745	NF	7
CFAP299	NDE	LOC107986262	NF	7
CFAP299	NDE	LRIG1	NDE	7
SCARB2	NDE	unknown	NF	7
FRMD4B	NDE	LRIG1	NDE	7
SLAMF9	NDE	unknown	NF	7
H3C11	NDE	LOC105375925	NF	6
LOC107986262	NF	PRSS12	NDE	6
CSGALNACT1	NDE	VEPH1	NDE	6
CSGALNACT1	NDE	LOC101928236	NF	6
FNDC3B	NDE	LOC105377114	NF	6
FNDC3B	NDE	LOC105377115	NF	6
GRIA4	NDE	LOC124902743	NF	6
TBL1X	NDE	unknown	NF	6
LOC107985364	NF	unknown	NF	6
ACSL1	NDE	ACSL1	NDE	6
LOC105377114	NF	LOC105377115	NF	6
LOC105376755	NF	LOC107986262	NF	6
CACNA1E	NDE	unknown	NF	6
LOC105377097	NF	LOC124906243	NF	6
A2M	NDE	KLRG1	NDE	6
ZFX	NDE	unknown	NF	6
IL1RAPL1	NDE	unknown	NF	6
DACH2	NDE	unknown	NF	6
LOC107986262	NF	NLN	NDE	5
LOC102503427	NF	LOC105375925	NF	5
CCDC88A	NDE	LOC107986262	NF	5
LOC101929563	NF	LOC107986262	NF	5
ACOXL	NDE	LOC107986262	NF	5
ASTN2	NDE	LOC107986262	NF	5
ASTN2	NDE	LOC105376237	NF	5
CCDC171	NDE	LOC105375925	NF	5
CABLES1	NDE	unknown	NF	5
RPL37A	NDE	unknown	NF	5
CFAP107	NF	unknown	NF	5
LINC01681	NF	unknown	NF	5
FAM47E	NDE	unknown	NF	5
GALNT18	NDE	LOC107986262	NF	5
FNDC3B	NDE	UBE3C	NDE	5
LOC105373122	NF	unknown	NF	5
ACAD11	NDE	NPHP3-ACAD11	NF	5
LOC105376945	NF	unknown	NF	5
GALNT17	NDE	unknown	NF	5
MTARC1	NDE	unknown	NF	5
LINC00970	NF	unknown	NF	5
FNDC3B	NDE	WWOX	NDE	5
ZFHX3	NDE	unknown	NF	5
HSD17B2	NDE	LOC105371363	NF	5
PTCHD1	NDE	unknown	NF	5
MIR3681HG	NF	unknown	NF	5
HIVEP3	NDE	unknown	NF	5
SATL1	NDE	unknown	NF	5
LOC107986262	NF	TBC1D9B	NDE	4
ASB5	NDE	LOC107986262	NF	4
FNDC3B	NDE	PDZD2	NDE	4
FNDC3B	NDE	LOC107986449	NF	4
LOC107986449	NF	LOC124906304	NF	4
FNDC3B	NDE	TLR1	NDE	4
CADM2	NDE	FNDC3B	NDE	4
CADM2	NDE	LOC124906304	NF	4
ACSL1	NDE	LOC107986262	NF	4
LOC105373592	NF	LOC107986262	NF	4
LOC107986262	NF	PRKCE	NDE	4
LOC107986262	NF	PIK3R3	NDE	4
LOC107986262	NF	P3R3URF-PIK3R3	NF	4
GRIA4	NDE	LOC107986262	NF	4
LOC107986262	NF	PRUNE2	NDE	4
LOC105375691	NF	LOC107986262	NF	4
LOC107986262	NF	TARID	NF	4
LOC107986262	NF	TBC1D22B	NDE	4
LOC105375040	NF	LOC107986262	NF	4
IL20RA	NDE	LOC107986262	NF	4
LINC02496	NF	LOC107986262	NF	4
LOC107986262	NF	TLR3	NDE	4
LOC105375925	NF	MITF	NDE	4
ANKDD1B	NDE	LOC105375925	NF	4
FNDC3B	NDE	RRP9	NDE	4
FNDC3B	NDE	PLXND1	NDE	4
FASTKD1	NDE	LOC107986262	NF	4
LOC107986262	NF	TNNI3K	NDE	4
FPGT-TNNI3K	NF	LOC107986262	NF	4
LOC105372753	NF	unknown	NF	4
PYGB	NDE	unknown	NF	4
DCTN1	NDE	unknown	NF	4
RPL37A-DT	NF	unknown	NF	4
LOC102724749	NF	LOC105374976	NF	4
LOC102724749	NF	LOC124900213	NF	4
DYNLRB2-AS1	NF	LOC107986262	NF	4
ANK2	NDE	LOC105375925	NF	4
FAT3	NDE	FNDC3B	NDE	4
FAT3	NDE	LOC124906304	NF	4
FNDC3B	NDE	NWD2	NDE	4
UBE3C	NDE	unknown	NF	4
CAMTA1	NDE	unknown	NF	4
FNDC3B	NDE	TMEM178A	NDE	4
CEP128	NDE	LOC107986262	NF	4
NR3C2	NDE	NR3C2	NDE	4
CHST11	NDE	FNDC3B	NDE	4
CHST11	NDE	LOC124906304	NF	4
FNDC3B	NDE	KLHL32	NDE	4
FNDC3B	NDE	KLHL20	NDE	4
LINC01176	NF	unknown	NF	4
ANKRD27	NDE	unknown	NF	4
TBC1D9B	NDE	unknown	NF	4
CADM2	NDE	LRIG1	NDE	4
CADM2	NDE	LOC107986262	NF	4
LRIG1	NDE	SUMF1	NDE	4
LOC107986262	NF	SUMF1	NDE	4
LAMP3	NDE	MYO3B	NDE	4
LRIG1	NDE	TMEM178A	NDE	4
NTNG1	DE	unknown	NF	4
LOC107986262	NF	NTNG1	DE	4
ADAMTS3	NDE	unknown	NF	4
LOC105370777	NF	unknown	NF	4
PINK1	NDE	unknown	NF	4
PINK1-AS	NF	unknown	NF	4
FSTL4	NDE	LOC107986262	NF	4
FNDC3B	NDE	SCAPER	NDE	4
FNDC3B	NDE	PPARGC1A	NDE	4
LOC105375925	NF	LOC124908057	NF	4
GTDC1	NDE	LOC107986262	NF	4
LOC107986262	NF	MIR3681HG	NF	4
EIF2S3	NDE	unknown	NF	4
NRAS	NDE	unknown	NF	4
CSDE1	NDE	NRAS	NDE	4
ECE1	NDE	unknown	NF	4
FCAMR	NF	unknown	NF	4
LOC105371460	NF	unknown	NF	4
CSGALNACT1	NDE	EIF4G3	NDE	4
ULK4	NDE	unknown	NF	4
LRIG1	NDE	PPARGC1A	NDE	4
AAK1	NDE	LOC107986262	NF	4
CHRDL1	NDE	unknown	NF	4
PCDH19	NDE	unknown	NF	4
ZMYND12	NDE	unknown	NF	4
EIF4G3	NDE	unknown	NF	4
DAB1	NDE	unknown	NF	4
CNTNAP5	NF	LOC107986262	NF	4
AOPEP	NDE	unknown	NF	4
LOC105375925	NF	LOC107984567	NF	3
LOC105375925	NF	LOC107984568	NF	3
LOC102724749	NF	LOC107986262	NF	3
C10orf90	NF	FNDC3B	NDE	3
C10orf90	NF	LOC124906304	NF	3
CSGALNACT1	NDE	RNGTT	NDE	3
CENPN	NDE	ERBIN	NDE	3
CENPN-AS1	NF	ERBIN	NDE	3
LOC105375925	NF	LRP5	NDE	3
GRAMD2B	NDE	LOC105375925	NF	3
LOC105375925	NF	LOC124901056	NF	3
LRIG1	NDE	MARCHF6	NDE	3
LOC105375925	NF	SEC24D	NDE	3
ANKDD1B	NDE	LRIG1	NDE	3
ANKDD1B	NDE	LOC107986262	NF	3
LRIG1	NDE	PRSS12	NDE	3
DOCK5	NDE	FNDC3B	NDE	3
DOCK5	NDE	LOC124906304	NF	3
EPHA6	NDE	FNDC3B	NDE	3
EPHA6	NDE	LOC124906304	NF	3
FNDC3B	NDE	LOC105377177	NF	3
LOC105375925	NF	PGM5	NDE	3
LAMP3	NDE	LOC102503427	NF	3
CCDC88A	NDE	LRIG1	NDE	3
FNDC3B	NDE	FOXP2	NDE	3
LOC105375925	NF	PALLD	NDE	3
LOC107986262	NF	SDCCAG8	NDE	3
GLI3	NDE	LOC107986262	NF	3
IGF1R	NDE	LOC105375925	NF	3
LOC105375925	NF	RNF41	NDE	3
FNDC3B	NDE	PPP2R2B	NDE	3
FNDC3B	NDE	LINC02884	NF	3
LOC105375523	NF	unknown	NF	3
STK32B	NDE	unknown	NF	3
LOC107986256	NF	unknown	NF	3
LRIG1	NDE	STK32B	NDE	3
LOC107986256	NF	LRIG1	NDE	3
FNDC3B	NDE	ZMYND12	NDE	3
FNDC3B	NDE	THUMPD2	NDE	3
FNDC3B	NDE	LOC124905994	NF	3
CENPN	NDE	GAN	NDE	3
CENPN-AS1	NF	GAN	NDE	3
CENPN	NDE	XRRA1	NDE	3
CENPN-AS1	NF	XRRA1	NDE	3
LOC105375925	NF	MAGI2	NDE	3
CENPN	NDE	TTC39B	NDE	3
CENPN-AS1	NF	TTC39B	NDE	3
LOC107986262	NF	OTOG	NDE	3
LOC107986262	NF	PARD3	NDE	3
LOC107986262	NF	LOC107987108	NF	3
LOC107986262	NF	PLG	NDE	3
LINC01504	NF	LOC107986262	NF	3
EYS	NF	LOC107986262	NF	3
LOC107986262	NF	SNAP91	NDE	3
LOC107986262	NF	RASGRF2	NDE	3
LOC107986262	NF	LOC124900954	NF	3
LOC107986262	NF	MRPS27	NDE	3
LINC00370	NF	LOC107986262	NF	3
LOC107986262	NF	MANBA	NDE	3
ARHGAP24	NDE	LOC107986262	NF	3
ACSL1	NDE	CENPN	NDE	3
ACSL1	NDE	CENPN-AS1	NF	3
GPAT3	NDE	LOC107986262	NF	3
EDNRA	NDE	LOC107986262	NF	3
BRPF1	NDE	LOC105375925	NF	3
CD200R1	NDE	LOC105375925	NF	3
ASB5	NDE	LOC105375925	NF	3
LINC02614	NF	LOC107986262	NF	3
LOC105375925	NF	PTPRG	NDE	3
LINC00502	NF	LOC105375925	NF	3
FNDC3B	NDE	NELL2	NDE	3
BACH2	NDE	FNDC3B	NDE	3
BACH2	NDE	LOC124906304	NF	3
FNDC3B	NDE	NSG1	NDE	3
FNDC3B	NDE	LOC105376449	NF	3
LOC105376449	NF	LOC124906304	NF	3
FNDC3B	NDE	LOC105376945	NF	3
GRM7	NDE	LOC107986262	NF	3
LOC105376945	NF	LRIG1	NDE	3
FNDC3B	NDE	SAMD12-AS1	NF	3
KLHL32	NDE	LOC124906304	NF	3
FNDC3B	NDE	LDB2	NDE	3
CLOCK	NDE	FNDC3B	NDE	3
CLOCK	NDE	LOC124906304	NF	3
ATP8A1	NDE	FNDC3B	NDE	3
ATP8A1	NDE	LOC124906304	NF	3
CSGALNACT1	NDE	LOC105377114	NF	3
CSGALNACT1	NDE	LOC105377115	NF	3
LOC105377114	NF	LOC107986262	NF	3
EPHA6	NDE	LOC107986262	NF	3
LOC105375925	NF	ZBTB20	NDE	3
FNDC3B	NDE	KCNMB2	NDE	3
FNDC3B	NDE	KCNMB2-AS1	NF	3
FNDC3B	NDE	KBTBD12	NDE	3
ACAD11	NDE	LOC105375925	NF	3
ACAD11	NDE	LRIG1	NDE	3
LRIG1	NDE	NPHP3-ACAD11	NF	3
LRIG1	NDE	MYO3B	NDE	3
LOC107986262	NF	SMARCAL1-AS1	NF	3
FNDC3B	NDE	NR3C2	NDE	3
LOC107986262	NF	WNT7A	NDE	3
LOC107986262	NF	SILC1	NF	3
LOC105375925	NF	LYST	NDE	3
LOC107984997	NF	LOC107986262	NF	3
LOC107986262	NF	SDE2	NDE	3
CSGALNACT1	NDE	LINC01344	NF	3
LINC02789	NF	LRIG1	NDE	3
LOC105371356	NF	unknown	NF	3
VNN3P	NDE	unknown	NF	3
MAP4K3	NDE	unknown	NF	3
EYA3	NDE	unknown	NF	3
CLCA1	NDE	unknown	NF	3
LOC124904210	NF	unknown	NF	3
FNDC3B	NDE	LINC02608	NF	3
LOC105375925	NF	MYO16	NDE	3
H3C11	NDE	unknown	NF	3
LOC107984567	NF	LOC107984568	NF	3
FAM47E-STBD1	NF	unknown	NF	3
ASB5	NDE	unknown	NF	3
C10orf90	NF	unknown	NF	3
FNDC3B	NDE	SUGCT	NDE	3
LRIG1	NDE	NWD2	NDE	3
FNDC3B	NDE	NAV2	NDE	3
LRIG1	NDE	ZNF385D	NDE	3
CNTN4	NDE	unknown	NF	3
LOC105373592	NF	LRIG1	NDE	3
ESRRG	NDE	LOC107986262	NF	3
CNDP2	NDE	CSGALNACT1	NDE	3
LOC107986262	NF	PHACTR1	NDE	3
FSTL4	NDE	LOC124901067	NF	3
LOC105377097	NF	LOC107986262	NF	3
LOC107986262	NF	TNS3	NDE	3
CCDC12	NDE	LOC107986262	NF	3
FNDC3B	NDE	MAGI2	NDE	3
CSGALNACT1	NDE	DOK5	NDE	3
LINC02718	NF	LOC105375925	NF	3
LRIG1	NDE	MAGI2	NDE	3
LOC107986262	NF	MIR4527HG	NF	3
LOC101927026	NF	LOC107986262	NF	3
FGF14	NDE	LOC107984615	NF	3
CENPN	NDE	FRMD4B	NDE	3
CENPN-AS1	NF	FRMD4B	NDE	3
GPD1L	NDE	LOC107986262	NF	3
KCNAB1	NDE	LOC105375925	NF	3
FNDC3B	NDE	MARCHF1	NDE	3
FNDC3B	NDE	RARB	NDE	3
FNDC3B	NDE	RUBCNL	NDE	3
B3GALT1	NDE	CSGALNACT1	NDE	3
LRIG1	NDE	THUMPD2	NDE	3
LOC124905994	NF	LRIG1	NDE	3
CFAP299	NDE	LOC105375925	NF	3
FNDC3B	NDE	LRP1B	NDE	3
LOC105371664	NF	LOC107985241	NF	3
CSGALNACT1	NDE	TYW3	NDE	3
DAB1	NDE	FNDC3B	NDE	3
DAB1	NDE	LOC124906304	NF	3
LOC107986262	NF	LOC107986262	NF	3
PTPRT-DT	NF	unknown	NF	3
P4HA1	NDE	unknown	NF	3
HSD17B2	NDE	unknown	NF	3
LOC124901499	NF	unknown	NF	3
MIR4527HG	NF	unknown	NF	3
TRIM2	NDE	unknown	NF	3
ASTN2	NDE	unknown	NF	3
SNHG31	NF	unknown	NF	3
HTR3B	NDE	unknown	NF	3
FOXP1	NDE	unknown	NF	3
ITGA4	NDE	unknown	NF	3
CIT	NDE	unknown	NF	3
GLIS1	NDE	unknown	NF	3
COL4A4	NDE	unknown	NF	3
TNFRSF8	NDE	unknown	NF	3
NEGR1	NDE	unknown	NF	3
LOC105372762	NF	unknown	NF	3
LRRC31	NDE	unknown	NF	3
PTPN14	NDE	unknown	NF	3
MGAT4FP	NF	unknown	NF	3
LOC124905260	NF	unknown	NF	3
LOC124905261	NF	unknown	NF	3
NOS1AP	NDE	unknown	NF	3
PDZD2	NDE	unknown	NF	3
LOC105374111	NF	unknown	NF	3
BANK1	NDE	unknown	NF	3
EPHA6	NDE	unknown	NF	3
LOC124908057	NF	unknown	NF	3
LRIG1	NDE	SH3RF2	NDE	3
LOC107986458	NF	LRIG1	NDE	3
LOC105376755	NF	LRIG1	NDE	3
LRIG1	NDE	RBFOX1	NDE	3
DOK5	NDE	unknown	NF	3
LOC102723906	NF	unknown	NF	3
CD44	NDE	CD44-AS1	NF	3
LOC107986262	NF	NRXN3	NDE	3
MITF	NDE	unknown	NF	3
ATP2B2	NDE	unknown	NF	3
PRKN	NDE	unknown	NF	3
CNTNAP2	NDE	FNDC3B	NDE	3
CNTNAP2	NDE	LOC124906304	NF	3
FGF13	NDE	unknown	NF	3
BCAP29	NDE	DUS4L-BCAP29	NF	3
LRIG1	NDE	MARCHF1	NDE	3
DACH2	NDE	LOC107986262	NF	3
LOC107986262	NF	TMEM132C	NDE	3
FRMD4B	NDE	LOC107986262	NF	3
FHIT	NDE	LRIG1	NDE	3
FNDC3B	NDE	SGCZ	NDE	3
FHIT	NDE	FNDC3B	NDE	3
FHIT	NDE	LOC124906304	NF	3
CFAP20DC-DT	NF	LOC107986262	NF	3
AAK1	NDE	LRIG1	NDE	3
LRIG1	NDE	NBAS	NDE	3
TNNI3K	NDE	unknown	NF	3
CDC42BPA	NDE	unknown	NF	3
LINC02715	NF	unknown	NF	3
LINC00907	NF	unknown	NF	3
CNTNAP5	NF	unknown	NF	3
LOC107986262	NF	MIR99AHG	NDE	3
CD63	NDE	CD63-AS1	NF	3
LOC105376634	NF	LOC107986262	NF	3
LOC107986262	NF	PPP2R2B	NDE	3
FNDC3B	NDE	NCAM2	NDE	3
PDK3	NDE	unknown	NF	3
LOC107985684	NF	unknown	NF	3
LOC105375925	NF	ZFHX3	NDE	2
LOC105375925	NF	LOC124903715	NF	2
LOC105375925	NF	WFDC1	NDE	2
LOC107984567	NF	WFDC1	NDE	2
DYNLRB2-AS1	NF	LOC102724749	NF	2
DYNLRB2-AS1	NF	LOC105374976	NF	2
DYNLRB2-AS1	NF	LOC124900213	NF	2
ASTN2	NDE	NLN	NDE	2
LOC105376237	NF	NLN	NDE	2
FAM47E-STBD1	NF	LOC107986262	NF	2
FAM47E	NDE	SCARB2	NDE	2
MARCHF6	NDE	PDZD2	NDE	2
LRIG1	NDE	PDE7B	NDE	2
LOC101928373	NF	LRIG1	NDE	2
CSGALNACT1	NDE	PDE7B	NDE	2
CSGALNACT1	NDE	LOC101928373	NF	2
LRIG1	NDE	RNGTT	NDE	2
C12orf42	NF	CENPN	NDE	2
C12orf42	NF	CENPN-AS1	NF	2
LRIG1	NDE	LRP5	NDE	2
GRAMD2B	NDE	LRIG1	NDE	2
LOC124901056	NF	LRIG1	NDE	2
LOC105374946	NF	LOC105375925	NF	2
LRIG1	NDE	SEC24D	NDE	2
ADGRV1	NDE	LRIG1	NDE	2
ADGRV1	NDE	LOC105375925	NF	2
GPHN	NDE	LRIG1	NDE	2
LOC124903330	NF	LRIG1	NDE	2
GPHN	NDE	LOC107986262	NF	2
LOC107986262	NF	LOC124903330	NF	2
GALNT18	NDE	LRIG1	NDE	2
AVL9	NDE	LRIG1	NDE	2
ANK2	NDE	AVL9	NDE	2
PRSS12	NDE	unknown	NF	2
LINC02745	NF	LRIG1	NDE	2
FAT3	NDE	LINC02745	NF	2
LOC107986449	NF	LRIG1	NDE	2
FNDC3B	NDE	TARID	NF	2
LOC107986449	NF	TARID	NF	2
LRIG1	NDE	TLR1	NDE	2
FNDC3B	NDE	NAV2-AS4	NF	2
FNDC3B	NDE	UNC13B	NDE	2
CADM2	NDE	DOCK5	NDE	2
LOC105377177	NF	LRIG1	NDE	2
FNDC3B	NDE	ZNF385D	NDE	2
LOC124906304	NF	ZNF385D	NDE	2
FNDC3B	NDE	LOC101927281	NF	2
KCNH8	NDE	LRIG1	NDE	2
FNDC3B	NDE	KCNH8	NDE	2
LOC105375925	NF	NR2E1	NDE	2
NR2E1	NDE	PGM5	NDE	2
CNTN4	NDE	LOC105375925	NF	2
EPHB1	NDE	LOC107986262	NF	2
LOC102724019	NF	LOC107986262	NF	2
LOC105375925	NF	PPM1L	NDE	2
LRIG1	NDE	PSME4	NDE	2
LOC107986262	NF	PSME4	NDE	2
FNDC3B	NDE	ITSN1	NDE	2
ITSN1	NDE	LOC124906304	NF	2
MYO3B	NDE	VEPH1	NDE	2
LOC101928236	NF	MYO3B	NDE	2
CCDC88A	NDE	RBM47	NDE	2
LOC107986262	NF	RBM47	NDE	2
LOC107986262	NF	LOC124908057	NF	2
FNDC3B	NDE	LOC107986284	NF	2
LOC105375925	NF	TMEM178A	NDE	2
LRIG1	NDE	PALLD	NDE	2
CSGALNACT1	NDE	MIR3681HG	NF	2
FUT9	NDE	LRIG1	NDE	2
CSGALNACT1	NDE	FUT9	NDE	2
LRIG1	NDE	PRKCE	NDE	2
GLI3	NDE	SDCCAG8	NDE	2
IGF1R	NDE	LRIG1	NDE	2
LOC105378850	NF	LRIG1	NDE	2
FNDC3B	NDE	LOC105378850	NF	2
ADAMTS3	NDE	FNDC3B	NDE	2
ADAMTS3	NDE	LOC124906304	NF	2
AVL9	NDE	RNF41	NDE	2
HIVEP3	NDE	LRIG1	NDE	2
HIVEP3	NDE	LOC105375925	NF	2
LOC105375925	NF	NRAS	NDE	2
CSDE1	NDE	LOC105375925	NF	2
LRIG1	NDE	PRDX1	NDE	2
LRIG1	NDE	MMACHC	NDE	2
FNDC3B	NDE	PRDX1	NDE	2
FNDC3B	NDE	MMACHC	NDE	2
LRIG1	NDE	PPP2R2B	NDE	2
LRIG1	NDE	PIK3R3	NDE	2
LRIG1	NDE	P3R3URF-PIK3R3	NF	2
LRIG1	NDE	PPEF1	NDE	2
XKR4	NDE	unknown	NF	2
LOC105375523	NF	LRIG1	NDE	2
LRIG1	NDE	XKR4	NDE	2
ACVR1	NDE	CAMTA1	NDE	2
CENPN	NDE	CEP128	NDE	2
LARGE1	NDE	LOC105375925	NF	2
LOC105375925	NF	LOC124905105	NF	2
APPL2	NDE	LOC105375925	NF	2
FERMT2	NDE	LOC105375925	NF	2
LOC105370500	NF	LOC105375925	NF	2
LOC105369322	NF	LOC105375925	NF	2
CACNB2	NDE	LOC105375925	NF	2
LOC105375751	NF	LOC105375925	NF	2
LOC105375452	NF	LOC105375925	NF	2
CSGALNACT1	NDE	MARCHF6	NDE	2
CENPN	NDE	MARCHF6	NDE	2
CENPN-AS1	NF	MARCHF6	NDE	2
CENPN	NDE	DGKI	NDE	2
CENPN-AS1	NF	DGKI	NDE	2
LOC105375925	NF	PPP2R2B	NDE	2
CTB-99A3.1	NF	LOC105375925	NF	2
C10orf90	NF	LOC105375925	NF	2
CENPN	NDE	PPP2R2B	NDE	2
CENPN-AS1	NF	PPP2R2B	NDE	2
LINC01932	NF	LOC105375925	NF	2
LOC105375925	NF	PAPPA	NDE	2
LOC105375925	NF	PAPPA-AS2	NF	2
LOC105375925	NF	RBPMS	NDE	2
CENPN	NDE	CFAP299	NDE	2
CENPN-AS1	NF	CFAP299	NDE	2
LOC107986262	NF	SLC9A7	NDE	2
LOC105378392	NF	LOC107986262	NF	2
LOC107986262	NF	MPPED2	NDE	2
LINC02445	NF	LOC107986262	NF	2
LOC107986262	NF	TSPAN8	NDE	2
LOC107986262	NF	ZNF609	NDE	2
KRBOX4	NDE	LOC107986262	NF	2
H3C11	NDE	LOC107986262	NF	2
HINT3	NDE	LOC107986262	NF	2
LOC107986262	NF	TULP4	NDE	2
LOC107986262	NF	LOC107986479	NF	2
CDIN1	NDE	LOC107986262	NF	2
LOC105378977	NF	LOC107986262	NF	2
LOC107986262	NF	SYNE1	NDE	2
LCORL	NDE	LOC107986262	NF	2
LOC107986262	NF	SRP72	NDE	2
HELQ	NDE	LOC107986262	NF	2
LOC107986262	NF	USP46	NDE	2
LOC105377407	NF	LOC107986262	NF	2
LOC107986262	NF	TBC1D1	NDE	2
CSGALNACT1	NDE	DENND1A	NDE	2
CSGALNACT1	NDE	LOC102724929	NF	2
CSGALNACT1	NDE	LINC02578	NF	2
APBB2	NDE	LOC107986262	NF	2
LOC107986262	NF	NR3C2	NDE	2
CSGALNACT1	NDE	ZSWIM6	NDE	2
LOC105375925	NF	MAN2A2	NDE	2
LOC105375925	NF	NIPBL	NDE	2
LOC107986262	NF	SEM1	NDE	2
LOC107986262	NF	LOC107986825	NF	2
LOC105375925	NF	LOC124900169	NF	2
LOC107986262	NF	PTPRG	NDE	2
CENPN	NDE	LRRFIP2	NDE	2
CENPN-AS1	NF	LRRFIP2	NDE	2
CSGALNACT1	NDE	LINC02878	NF	2
ADRA1B	NDE	CSGALNACT1	NDE	2
LOC105375925	NF	SCFD2	NDE	2
FNDC3B	NDE	SLC5A1	NDE	2
ADAMTS18	NDE	FNDC3B	NDE	2
ADAMTS18	NDE	LOC124906304	NF	2
FAR2	NDE	FNDC3B	NDE	2
FAR2	NDE	LOC124906304	NF	2
FNDC3B	NDE	PAX6-AS1	NF	2
FNDC3B	NDE	PRRC2B	NDE	2
A2M	NDE	FNDC3B	NDE	2
A2M	NDE	LOC124906304	NF	2
FNDC3B	NDE	LOC105375199	NF	2
CSTF3-DT	NF	FNDC3B	NDE	2
CSTF3-DT	NF	LOC124906304	NF	2
FNDC3B	NDE	TRPM3	NDE	2
FNDC3B	NDE	LOC105376078	NF	2
EXT1	NDE	FNDC3B	NDE	2
EXT1	NDE	LOC124906304	NF	2
FNDC3B	NDE	LOC101929321	NF	2
FNDC3B	NDE	LOC105378199	NF	2
LOC105378199	NF	LOC124906304	NF	2
FBXO38-DT	NF	FNDC3B	NDE	2
FBXO38-DT	NF	LOC124906304	NF	2
FNDC3B	NDE	INPP4B	NDE	2
FNDC3B	NDE	PARM1	NDE	2
FNDC3B	NDE	SOX5	NDE	2
FNDC3B	NDE	PCDH12	NDE	2
FNDC3B	NDE	LOC105374510	NF	2
FNDC3B	NDE	MOBP	NDE	2
LOC124906304	NF	MOBP	NDE	2
FNDC3B	NDE	HEPHL1	NF	2
FNDC3B	NDE	TKT	NDE	2
FNDC3B	NDE	LOC105369838	NF	2
FNDC3B	NDE	RAPGEF5	NDE	2
LOC107986262	NF	RAF1	NDE	2
FOXP1	NDE	LOC105375925	NF	2
FNDC3B	NDE	SUCLG2-DT	NF	2
CENPN	NDE	GEMIN2	NDE	2
CENPN-AS1	NF	GEMIN2	NDE	2
LOC105369322	NF	LRIG1	NDE	2
CSGALNACT1	NDE	LOC124905276	NF	2
CSGALNACT1	NDE	MCM8	NDE	2
CSGALNACT1	NDE	GRIN2A	DE	2
CSGALNACT1	NDE	LOC124902925	NF	2
BBOX1-AS1	NF	CSGALNACT1	NDE	2
CSGALNACT1	NDE	NEBL	NDE	2
CSGALNACT1	NDE	CSMD3	NDE	2
GSE1	NDE	LOC105375925	NF	2
LRIG1	NDE	LRRK1	NDE	2
LOC105371026	NF	LRIG1	NDE	2
CCNK	NDE	LOC105375925	NF	2
CCDC85C	NDE	CCNK	NDE	2
DICER1-AS1	NDE	LOC105375925	NF	2
KCNC2	NDE	LOC105375925	NF	2
LOC105375925	NF	OPCML	NDE	2
LOC105369580	NF	LOC105375925	NF	2
LOC105375925	NF	PRDM10	NDE	2
LOC105375925	NF	PRCP	NDE	2
LINC02734	NF	LOC105375925	NF	2
LOC105375925	NF	ODAD2P1	NF	2
COL15A1	NDE	LOC105375925	NF	2
LEPROTL1	NDE	LRIG1	NDE	2
LOC105375925	NF	SGCZ	NDE	2
LOC105375925	NF	MTMR7	NDE	2
LOC105375925	NF	VPS37A	NDE	2
LOC124901683	NF	LRIG1	NDE	2
CENPN	NDE	MAGI2	NDE	2
CENPN	NDE	LOC124901683	NF	2
CENPN-AS1	NF	MAGI2	NDE	2
CENPN-AS1	NF	LOC124901683	NF	2
CSGALNACT1	NDE	SAMD5	NDE	2
CTNND2	NDE	LOC105375925	NF	2
LOC105375925	NF	SLC45A2	NDE	2
LOC105375925	NF	PDE4D	NDE	2
LOC105375925	NF	LOC107986350	NF	2
ATP8A1	NDE	CSGALNACT1	NDE	2
CENPN	NDE	MARCHF1	NDE	2
CENPN-AS1	NF	MARCHF1	NDE	2
CSGALNACT1	NDE	PCDH7	NDE	2
CSGALNACT1	NDE	NWD2	NDE	2
LOC107986262	NF	RNF128	NDE	2
DACH2	NDE	LRIG1	NDE	2
GALNT1	NDE	LOC107986262	NF	2
GALNT1	NDE	LOC105372064	NF	2
LOC107986262	NF	PIGN	NDE	2
ADORA2B	NDE	LOC107986262	NF	2
LOC107986262	NF	UNC13C	NDE	2
LOC107984693	NF	LRIG1	NDE	2
LOC107984693	NF	LOC107986262	NF	2
LOC107986262	NF	RNF6	NDE	2
DLEU7	NDE	LOC107986262	NF	2
DLEU7	NDE	LOC107984567	NF	2
FGF14	NDE	LOC107986262	NF	2
GFRA1	NDE	LOC107986262	NF	2
LRIG1	NDE	SEMA3D	NDE	2
LOC107986262	NF	SEMA3D	NDE	2
LOC101929770	NF	LOC107986262	NF	2
LOC107986262	NF	ZNF451	NDE	2
LOC107986262	NF	ZNF451-AS1	NF	2
CAPSL	NDE	LOC107986262	NF	2
FAM184B	NDE	LRIG1	NDE	2
FAM184B	NDE	LOC107986262	NF	2
LOC107986262	NF	SLC2A9	NDE	2
CCSER1	NDE	CSGALNACT1	NDE	2
CSGALNACT1	NDE	LINC02615	NF	2
CENPN	NDE	KCNIP4	NDE	2
CENPN-AS1	NF	KCNIP4	NDE	2
LRIG1	NDE	NR3C2	NDE	2
LINC00504	NF	LOC107986262	NF	2
LOC107986262	NF	NPFFR2	NDE	2
LINC02041	NF	LOC107986262	NF	2
FRMD4B	NDE	LOC105375925	NF	2
CCDC12	NDE	LOC105375925	NF	2
LRIG1	NDE	MRAS	NDE	2
LOC107986262	NF	MRAS	NDE	2
CENPN	NDE	LOC105376945	NF	2
CENPN-AS1	NF	LOC105376945	NF	2
CSGALNACT1	NDE	LOC105376945	NF	2
LOC105376945	NF	LOC107986262	NF	2
CENPN	NDE	FHIT	NDE	2
CENPN-AS1	NF	FHIT	NDE	2
FNDC3B	NDE	NFAM1	NDE	2
FNDC3B	NDE	GRIK1	NDE	2
FNDC3B	NDE	KANSL1	NDE	2
FNDC3B	NDE	LINC01572	NF	2
BMERB1	NDE	FNDC3B	NDE	2
BMERB1	NDE	LOC124906304	NF	2
FNDC3B	NDE	GABRB3	NDE	2
FNDC3B	NDE	LOC107984693	NF	2
FNDC3B	NDE	SGPP1	NDE	2
FNDC3B	NDE	LOC124903327	NF	2
FNDC3B	NDE	MYCBP2	NDE	2
FNDC3B	NDE	LOC105370174	NF	2
LOC105370174	NF	LOC124906304	NF	2
FNDC3B	NDE	ZNF664-RFLNA	NF	2
FNDC3B	NDE	LINC02231	NF	2
APPL2	NDE	FNDC3B	NDE	2
APPL2	NDE	LOC124906304	NF	2
FNDC3B	NDE	LOC102723568	NF	2
LOC102723568	NF	LOC124906304	NF	2
FNDC3B	NDE	LOC105369309	NF	2
FNDC3B	NDE	OR51B5	NF	2
FNDC3B	NDE	OR51I1	NF	2
FNDC3B	NDE	WDFY4	NDE	2
FNDC3B	NDE	LINC02930	NF	2
FNDC3B	NDE	LEPROTL1	NDE	2
FNDC3B	NDE	LOC105377785	NF	2
CREB5	NDE	FNDC3B	NDE	2
CREB5	NDE	LOC124906304	NF	2
FNDC3B	NDE	LOC105377697	NF	2
DNAH5	NDE	FNDC3B	NDE	2
DNAH5	NDE	LOC124906304	NF	2
C9	NDE	FNDC3B	NDE	2
C9	NDE	LOC124906304	NF	2
FNDC3B	NDE	LINC01932	NF	2
FNDC3B	NDE	RNF180	NDE	2
FAM184B	NDE	FNDC3B	NDE	2
FAM184B	NDE	LOC124906304	NF	2
CPEB2-DT	NF	FNDC3B	NDE	2
CPEB2-DT	NF	LOC124906304	NF	2
FNDC3B	NDE	USP46	NDE	2
ANXA3	NDE	FNDC3B	NDE	2
ANXA3	NDE	LOC124906304	NF	2
FNDC3B	NDE	HGD	NDE	2
FNDC3B	NDE	LINC00635	NF	2
LOC107986108	NF	LRIG1	NDE	2
CSGALNACT1	NDE	LOC107986108	NF	2
LOC105377114	NF	LRIG1	NDE	2
LOC105377115	NF	LRIG1	NDE	2
LOC107986262	NF	PDE3A	NDE	2
FNDC3B	NDE	WWOX-AS1	NF	2
FNDC3B	NDE	LOC102723906	NF	2
LOC124906304	NF	RARB	NDE	2
CCDC192	NDE	CSGALNACT1	NDE	2
CENPN	NDE	VEPH1	NDE	2
CENPN	NDE	LOC101928236	NF	2
CENPN-AS1	NF	VEPH1	NDE	2
CENPN-AS1	NF	LOC101928236	NF	2
IQSEC1	NDE	LOC107986262	NF	2
FNDC3B	NDE	SCN11A	NDE	2
ACAD11	NDE	FNDC3B	NDE	2
ACAD11	NDE	LOC124906304	NF	2
FNDC3B	NDE	NPHP3-ACAD11	NF	2
ATP2B2	NDE	LOC105375925	NF	2
DYNC1I1	NDE	LOC107986262	NF	2
GALNT17	NDE	LOC107986262	NF	2
LOC107986262	NF	RAMP1	NDE	2
LOC105377795	NF	LOC107986262	NF	2
LOC124906304	NF	RUBCNL	NDE	2
ENPP6	NDE	FNDC3B	NDE	2
ENPP6	NDE	LOC124906304	NF	2
LOC107986262	NF	OLA1	NDE	2
CSGALNACT1	NDE	GALNT14	NDE	2
ACTR3-AS1	NF	LOC107986262	NF	2
LOC105373909	NF	LOC107986262	NF	2
CENPN	NDE	LOC124901589	NF	2
CENPN-AS1	NF	LOC124901589	NF	2
FNDC3B	NDE	LOXL3	NDE	2
LOC107986262	NF	LRRTM4	NDE	2
DOCK10	NDE	LOC105375925	NF	2
C4orf50	NF	LOC107986262	NF	2
CENPN	NDE	PDE1A	NDE	2
CENPN-AS1	NF	PDE1A	NDE	2
CNTNAP5	NF	FNDC3B	NDE	2
CNTNAP5	NF	LOC124906304	NF	2
AFF3	NDE	FNDC3B	NDE	2
AFF3	NDE	LOC124906304	NF	2
LINC02660	NF	LOC105375925	NF	2
DTNB	NDE	LOC105375925	NF	2
LOC102724542	NF	LOC107986262	NF	2
FNDC3B	NDE	LINC02923	NF	2
COL4A4	NDE	LRIG1	NDE	2
CENPN	NDE	LOC107985948	NF	2
CENPN-AS1	NF	LOC107985948	NF	2
FNDC3B	NDE	LOC105373447	NF	2
CSGALNACT1	NDE	EXOC6B	NDE	2
FNDC3B	NDE	SP110	NDE	2
CSGALNACT1	NDE	VSNL1	NDE	2
LOC107986262	NF	RABEPK	NDE	2
FNDC3B	NDE	IL1RN	NDE	2
FNDC3B	NDE	LOC105373633	NF	2
CACNB4	NDE	FNDC3B	NDE	2
CACNB4	NDE	LOC124906304	NF	2
LOC105369844	NF	LOC105375925	NF	2
LIFR	NDE	LOC107986262	NF	2
LIFR-AS1	NF	LOC107986262	NF	2
ANKRD44	NDE	LOC107986262	NF	2
CSGALNACT1	NDE	UBE2J1	NDE	2
ERBB4	NDE	FNDC3B	NDE	2
ERBB4	NDE	LOC124906304	NF	2
LOC101928273	NF	LOC107986262	NF	2
KIF5C	NDE	LOC107986262	NF	2
DPP10	NDE	LOC105375925	NF	2
DNAH14	NDE	FNDC3B	NDE	2
DNAH14	NDE	LOC124906304	NF	2
FNDC3B	NDE	GALNT2	NDE	2
LOC107986262	NF	RYR2	NDE	2
LOC105371664	NF	LOC105375925	NF	2
FNDC3B	NDE	GRIK3	NDE	2
LOC105375925	NF	SLAMF9	NDE	2
LOC105370003	NF	LOC107986262	NF	2
CENPN	NDE	SLAMF9	NDE	2
CENPN-AS1	NF	SLAMF9	NDE	2
FNDC3B	NDE	SLAMF9	NDE	2
CENPN	NDE	KCNH1	NDE	2
CENPN	NDE	LOC105372901	NF	2
CENPN-AS1	NF	KCNH1	NDE	2
CENPN-AS1	NF	LOC105372901	NF	2
CENPN	NDE	EGFL6	NDE	2
CENPN-AS1	NF	EGFL6	NDE	2
FNDC3B	NDE	LRIG2-DT	NF	2
LOC105375925	NF	LOC105377687	NF	2
CSGALNACT1	NDE	LMX1A	NDE	2
ADGRL2	NDE	FNDC3B	NDE	2
ADGRL2	NDE	LOC124906304	NF	2
FNDC3B	NDE	OMA1	NDE	2
FNDC3B	NDE	LOC105378926	NF	2
ELAVL2	NDE	FNDC3B	NDE	2
ELAVL2	NDE	LOC124906304	NF	2
ASTN1	NDE	FNDC3B	NDE	2
ASTN1	NDE	LOC124906304	NF	2
EPHX4	NDE	LOC107986262	NF	2
LOC107986262	NF	LOC124904487	NF	2
DPP10	NDE	LOC107986262	NF	2
FNDC3B	NDE	SYT6	NDE	2
CSGALNACT1	NDE	DNAI3	NDE	2
FNDC3B	NDE	NOL9	NDE	2
LOC107986262	NF	USP48	NDE	2
KCNC1	NDE	LOC107986262	NF	2
FNDC3B	NDE	ST6GALNAC3	NDE	2
LOC107986262	NF	TMIGD3	NF	2
LOC107986262	NF	TXNDC16	NDE	2
FNDC3B	NDE	PLPP3	NDE	2
LINC02789	NF	MYO3B	NDE	2
CACNB2	NDE	LINC02789	NF	2
ACSL1	NDE	CSGALNACT1	NDE	2
FNDC3B	NDE	LOC102724830	NF	2
KHDRBS3	NDE	LOC107986262	NF	2
FNDC3B	NDE	LINC01762	NF	2
FNDC3B	NDE	SLC16A4	NDE	2
ZNF136	NDE	unknown	NF	2
STRA8	NF	unknown	NF	2
NUP155	NDE	unknown	NF	2
GABRB1	NDE	unknown	NF	2
CPEB2-DT	NF	unknown	NF	2
SMS	NDE	unknown	NF	2
LOC124902439	NF	unknown	NF	2
MCF2L2	NDE	unknown	NF	2
KALRN	NDE	unknown	NF	2
KIAA2012-AS1	NF	unknown	NF	2
KIAA2012	NF	unknown	NF	2
KYNU	NDE	unknown	NF	2
ATOH8	NDE	unknown	NF	2
SPATS2L	NDE	unknown	NF	2
LOC101927741	NF	unknown	NF	2
STEAP1B	NDE	unknown	NF	2
CTNNA2	NDE	unknown	NF	2
SH3BGR	NDE	unknown	NF	2
GET1-SH3BGR	NF	unknown	NF	2
PDCD4	NDE	unknown	NF	2
LOC124904563	NF	unknown	NF	2
FAM78B	NDE	unknown	NF	2
CSGALNACT1	NDE	GCNT2	NDE	2
CHRM3	NDE	FNDC3B	NDE	2
CHRM3	NDE	LOC124906304	NF	2
CSGALNACT1	NDE	LOC105379292	NF	2
FNDC3B	NDE	MRPS21	NDE	2
FNDC3B	NDE	LMX1A	NDE	2
LOC107985251	NF	unknown	NF	2
LRIG1	NDE	ULK4	NDE	2
LOC105374441	NF	unknown	NF	2
RNGTT	NDE	unknown	NF	2
ERBIN	NDE	LRIG1	NDE	2
ERBIN	NDE	unknown	NF	2
LOC105374111	NF	LRIG1	NDE	2
CHST11	NDE	LRIG1	NDE	2
CSMD1	NDE	FNDC3B	NDE	2
CSMD1	NDE	LOC124906304	NF	2
TLR1	NDE	unknown	NF	2
EPHA6	NDE	LRIG1	NDE	2
GALNTL6	NDE	unknown	NF	2
LOC102503427	NF	unknown	NF	2
WDR7	NDE	unknown	NF	2
NTNG2	DE	unknown	NF	2
LRIG1	NDE	UBE3C	NDE	2
PTCHD1-AS	NF	unknown	NF	2
LOC107986262	NF	SH3RF2	NDE	2
LOC107986262	NF	LOC107986458	NF	2
FNDC3B	NDE	LOC105376755	NF	2
LOC105373592	NF	unknown	NF	2
FUT9	NDE	unknown	NF	2
FAF1	NDE	FAF1-AS1	NF	2
MAP3K19	NDE	unknown	NF	2
CCDC12	NDE	LRIG1	NDE	2
PPEF1	NDE	unknown	NF	2
PTPRJ	NDE	unknown	NF	2
ARL5B	NDE	unknown	NF	2
LOC102723436	NF	unknown	NF	2
PYHIN1	NDE	unknown	NF	2
GAN	NDE	unknown	NF	2
LOC105375925	NF	TSPEAR	NDE	2
LOC105375925	NF	LOC124905038	NF	2
LINGO2	NDE	LOC105375925	NF	2
CSGALNACT1	NDE	CSGALNACT1	NDE	2
MAGI2	NDE	unknown	NF	2
LINC01932	NF	unknown	NF	2
AOC1	NDE	unknown	NF	2
LOC105375567	NF	unknown	NF	2
TARID	NF	unknown	NF	2
IL20RA	NDE	unknown	NF	2
LOC124900954	NF	unknown	NF	2
LOC107986262	NF	NAV2	NDE	2
EXOC4	NDE	LOC107986262	NF	2
USP46	NDE	unknown	NF	2
DMD	NDE	LOC107986262	NF	2
DENND1A	NDE	unknown	NF	2
LINC02496	NF	unknown	NF	2
ACSL1	NDE	HTR4	NDE	2
ACSL1	NDE	LOC107986462	NF	2
ACSL1	NDE	FRMD4A	NDE	2
ACSL1	NDE	MARCHF1	NDE	2
LOC102724210	NF	LOC107986262	NF	2
PTPRG	NDE	unknown	NF	2
ADAMTS18	NDE	unknown	NF	2
SCAPER	NDE	unknown	NF	2
LOC105375199	NF	unknown	NF	2
FNDC3B	NDE	LOC105374524	NF	2
TKT	NDE	unknown	NF	2
RAPGEF5	NDE	unknown	NF	2
ADARB2	NDE	LRIG1	NDE	2
CENPN	NDE	LINC00536	NF	2
LRIG1	NDE	TSPEAR	NDE	2
LRIG1	NDE	SGCZ	NDE	2
LOC105375925	NF	SDK1	NDE	2
ATP8A1	NDE	LRIG1	NDE	2
LRIG1	NDE	PCDH7	NDE	2
DNAH9	NDE	LOC101928350	NF	2
LOC105376449	NF	LRIG1	NDE	2
LOC107986262	NF	SAMD12	NDE	2
LRIG1	NDE	PHACTR1	NDE	2
LOC105374524	NF	LRIG1	NDE	2
KCNIP4	NDE	LRIG1	NDE	2
KCNIP4	NDE	LOC107986262	NF	2
CACNA2D3	NDE	LRIG1	NDE	2
LRIG1	NDE	ROBO2	NDE	2
LOC105375925	NF	ROBO2	NDE	2
LOC124906304	NF	RBFOX1	NDE	2
DYNLRB2-AS1	NF	LRIG1	NDE	2
DYNLRB2-AS1	NF	FNDC3B	NDE	2
DYNLRB2-AS1	NF	LOC124906304	NF	2
KLHL32	NDE	LRIG1	NDE	2
LOC107986108	NF	LOC107986262	NF	2
CFAP20DC-DT	NF	LRIG1	NDE	2
LOC107986262	NF	ZNF385D	NDE	2
CIT	NDE	CSGALNACT1	NDE	2
VEPH1	NDE	unknown	NF	2
LOC101928236	NF	unknown	NF	2
IQSEC1	NDE	unknown	NF	2
CXCL13	NDE	LOC105375925	NF	2
CASC20	NF	FNDC3B	NDE	2
CASC20	NF	LOC124906304	NF	2
MYO3B	NDE	RUBCNL	NDE	2
B3GALT1	NDE	LRIG1	NDE	2
RRP9	NDE	unknown	NF	2
APOB	NDE	FNDC3B	NDE	2
APOB	NDE	LOC124906304	NF	2
ANTXR1	NDE	LOC124906019	NF	2
FNDC3B	NDE	NCKAP5	NDE	2
FNDC3B	NDE	TANC1	NDE	2
THUMPD2	NDE	unknown	NF	2
LOC124905994	NF	THUMPD2	NDE	2
CASC20	NF	unknown	NF	2
LRIG1	NDE	LRP1B	NDE	2
SLC25A21	NDE	unknown	NF	2
FNDC3B	NDE	LTBP1	NDE	2
ACOXL	NDE	unknown	NF	2
LOC107986262	NF	MAF	NDE	2
LRIG1	NDE	NEGR1	NDE	2
LOC107986262	NF	NEGR1	NDE	2
DAB1	NDE	LRIG1	NDE	2
LRIG1	NDE	TYW3	NDE	2
FPGT-TNNI3K	NF	unknown	NF	2
LOC107986262	NF	SLC8A3	NDE	2
DAB1	NDE	LOC107986262	NF	2
SIPA1L2	NDE	unknown	NF	2
LINC02884	NF	unknown	NF	2
LOC107986262	NF	RGS7	NDE	2
LOC107986262	NF	PFKFB2	NDE	2
LOC107986262	NF	YOD1	NDE	2
SERPINA7	NDE	unknown	NF	2
LOC105372049	NF	unknown	NF	2
L3MBTL4	NDE	unknown	NF	2
MACROD2	NDE	unknown	NF	2
KLHL14	NDE	unknown	NF	2
LOC105378350	NF	unknown	NF	2
FAM184B	NDE	unknown	NF	2
LRRC61	NDE	unknown	NF	2
ACTR3C	NDE	unknown	NF	2
NRG1	NDE	unknown	NF	2
ALDH7A1	NDE	unknown	NF	2
GPC5	NDE	unknown	NF	2
LINC02715	NF	LRIG1	NDE	2
DLGAP1	NDE	unknown	NF	2
DSG1-AS1	NF	unknown	NF	2
KCNIP4	NDE	unknown	NF	2
ZFHX3	NDE	ZFHX3-AS1	NF	2
PPP1R13B	NDE	unknown	NF	2
RAD51B	NDE	unknown	NF	2
PPHLN1	NDE	unknown	NF	2
LOC105375974	NF	unknown	NF	2
PSD3	NDE	unknown	NF	2
HIPK2	NDE	unknown	NF	2
CAMK2D	NDE	unknown	NF	2
ZNF385D	NDE	unknown	NF	2
LOC100130207	NF	unknown	NF	2
WIPF1	NDE	unknown	NF	2
IL1R1	NDE	unknown	NF	2
IL1R1-AS1	NF	unknown	NF	2
CEP68	NDE	unknown	NF	2
SPAG16-DT	NF	unknown	NF	2
SHE	NDE	unknown	NF	2
HNRNPCL1	NDE	unknown	NF	2
MICOS10	NDE	unknown	NF	2
MICOS10	NDE	MICOS10-NBL1	NF	2
MYOM3	NDE	unknown	NF	2
MGST3	NDE	unknown	NF	2
LOC105378888	NF	unknown	NF	2
OR2L13	NDE	unknown	NF	2
LOC105378747	NF	unknown	NF	2
RABGAP1L	NDE	unknown	NF	2
RGSL1	NF	unknown	NF	2
SPOCD1	NDE	unknown	NF	2
FMN2	NDE	unknown	NF	2
LOC107986931	NF	unknown	NF	2
ANGPTL3	NDE	unknown	NF	2
DOCK7	NDE	unknown	NF	2
LOC124904565	NF	unknown	NF	2
SPRR3	NF	unknown	NF	2
ITPKB	NDE	unknown	NF	2
PMVK	NDE	unknown	NF	2
MRPS21	NDE	unknown	NF	2
SLC22A15	NDE	unknown	NF	2
LOC107986262	NF	TNFSF4	NDE	2
LOC100506023	NF	LOC107986262	NF	2
AKNAD1	NDE	SPATA42	NF	2
ASTN2	NDE	LOC105376240	NF	2
CSGALNACT1	NDE	TSPEAR	NDE	2
CSGALNACT1	NDE	LOC124905038	NF	2
CSGALNACT1	NDE	WWOX	NDE	2
CSGALNACT1	NDE	NRXN3	NDE	2
CMKLR1	NDE	CSGALNACT1	NDE	2
CSGALNACT1	NDE	LOC105376634	NF	2
AHI1	NDE	LOC124901407	NF	2
HORMAD2	NDE	LOC107986262	NF	2
LOC107986262	NF	TSPEAR	NDE	2
ANKFN1	NDE	LOC107986262	NF	2
ASIC2	NDE	LOC107986262	NF	2
LOC107986262	NF	RBFOX1	NDE	2
APBA2	NDE	LOC107986262	NF	2
ENOX1	NDE	LOC107986262	NF	2
LOC107986262	NF	LOC124903159	NF	2
ETV6	NDE	LOC107986262	NF	2
CHST11	NDE	LOC107986262	NF	2
LOC105378485	NF	LOC107986262	NF	2
ATRNL1	NDE	LOC107986262	NF	2
LOC107986262	NF	PRKG1	NDE	2
CALN1	NDE	LOC107986262	NF	2
LOC107986262	NF	SDK1	NDE	2
LOC107986262	NF	SLC9A9	NDE	2
CLSTN2	NDE	LOC105375925	NF	2
CACNA2D3	NDE	LOC105375925	NF	2
FNDC3B	NDE	OCA2	NDE	2
FNDC3B	NDE	NRXN3	NDE	2
LOC124906304	NF	NRXN3	NDE	2
DGKI	NDE	FNDC3B	NDE	2
DGKI	NDE	LOC124906304	NF	2
FNDC3B	NDE	LOC107986623	NF	2
AAK1	NDE	ANXA4	NDE	2
LOC105375925	NF	LRP1B	NDE	2
LOC107986262	NF	NBAS	NDE	2
LOC105375925	NF	MIR3681HG	NF	2
FNDC3B	NDE	HIVEP3	NDE	2
GABRA3	NDE	unknown	NF	2
LAMP2	NDE	unknown	NF	2
INSR	NDE	unknown	NF	2
MAF	NDE	unknown	NF	2
FAT3	NDE	unknown	NF	2
LRMDA	NDE	unknown	NF	2
GNA14	NDE	unknown	NF	2
RRAGD	NDE	unknown	NF	2
LRP1B	NDE	unknown	NF	2
AOX3P-AOX2P	NF	unknown	NF	2
H3C11	NDE	ULK4	NDE	1
LOC105375925	NF	ULK4	NDE	1
H3C11	NDE	LRIG1	NDE	1
LOC105375925	NF	UBE3C	NDE	1
MYO16	NDE	UBE3C	NDE	1
MYO16	NDE	unknown	NF	1
H3C11	NDE	ZFHX3	NDE	1
H3C11	NDE	LOC124903715	NF	1
LOC124903715	NF	ZFHX3	NDE	1
LOC107984567	NF	unknown	NF	1
WFDC1	NDE	unknown	NF	1
LOC102724749	NF	unknown	NF	1
DYNLRB2-AS1	NF	unknown	NF	1
NLN	NDE	unknown	NF	1
LOC105376237	NF	unknown	NF	1
LOC105374441	NF	LOC107986262	NF	1
LINC00928	NF	LRIG1	NDE	1
LINC00928	NF	LOC105375925	NF	1
LINC00928	NF	unknown	NF	1
ANTXRLP1	NF	LRIG1	NDE	1
ANTXRLP1	NF	PDE7B	NDE	1
ANTXRLP1	NF	LOC101928373	NF	1
ANTXRLP1	NF	CSGALNACT1	NDE	1
EGFLAM	NDE	LRIG1	NDE	1
CSGALNACT1	NDE	EGFLAM	NDE	1
EGFLAM	NDE	unknown	NF	1
LINC01484	NF	LRIG1	NDE	1
C12orf42	NF	LRIG1	NDE	1
C12orf42	NF	LINC01484	NF	1
CENPN	NDE	LINC01484	NF	1
CENPN-AS1	NF	LINC01484	NF	1
LRP5	NDE	unknown	NF	1
LOC105374946	NF	LRIG1	NDE	1
GRAMD2B	NDE	LOC105374946	NF	1
GRAMD2B	NDE	LOC124901056	NF	1
ADGRV1	NDE	SEC24D	NDE	1
LOC101929432	NF	LRIG1	NDE	1
LOC101929432	NF	LOC107986262	NF	1
GPHN	NDE	LOC101929432	NF	1
GPHN	NDE	LOC124903330	NF	1
LRIG1	NDE	OR6J1	NF	1
LOC107986262	NF	OR6J1	NF	1
OR6J1	NF	unknown	NF	1
LOC105374392	NF	LRIG1	NDE	1
LOC105374392	NF	LOC107986262	NF	1
ANKDD1B	NDE	LOC105374392	NF	1
CFAP299	NDE	GALNT18	NDE	1
LRIG1	NDE	SLC14A2	NDE	1
LOC105372093	NF	LRIG1	NDE	1
LOC107986262	NF	SLC14A2	NDE	1
LOC105372093	NF	LOC107986262	NF	1
PRSS12	NDE	SLC14A2	NDE	1
LOC105372093	NF	PRSS12	NDE	1
ANK2	NDE	LRIG1	NDE	1
CADM2	NDE	unknown	NF	1
PPARGC1A	NDE	unknown	NF	1
LOC107986262	NF	PPARGC1A	NDE	1
LOC105374111	NF	LOC105375925	NF	1
LRAT	NDE	LRIG1	NDE	1
LRAT	NDE	unknown	NF	1
CSGALNACT1	NDE	LRAT	NDE	1
LRIG1	NDE	SLC35B3	NDE	1
LOC100506207	NF	LRIG1	NDE	1
SLC35B3	NDE	unknown	NF	1
LOC100506207	NF	SLC35B3	NDE	1
LOC107986262	NF	SLC35B3	NDE	1
LOC100506207	NF	LOC107986262	NF	1
LRIG1	NDE	PITPNC1	NDE	1
ADCYAP1	NDE	LRIG1	NDE	1
FNDC3B	NDE	PITPNC1	NDE	1
ADCYAP1	NDE	FNDC3B	NDE	1
ADCYAP1	NDE	LOC124906304	NF	1
ADCYAP1	NDE	PITPNC1	NDE	1
C18orf63	NF	LRIG1	NDE	1
C18orf63	NF	FNDC3B	NDE	1
C18orf63	NF	LOC124906304	NF	1
C18orf63	NF	CHST11	NDE	1
FAT3	NDE	LRIG1	NDE	1
LRIG1	NDE	SUGCT	NDE	1
CSMD1	NDE	LRIG1	NDE	1
CSMD1	NDE	SUGCT	NDE	1
LRIG1	NDE	TARID	NF	1
LRIG1	NDE	NAV2	NDE	1
LRIG1	NDE	NAV2-AS4	NF	1
NAV2	NDE	NWD2	NDE	1
NAV2	NDE	NAV2-AS4	NF	1
BANK1	NDE	LRIG1	NDE	1
BANK1	NDE	FNDC3B	NDE	1
BANK1	NDE	LOC124906304	NF	1
LRIG1	NDE	UNC13B	NDE	1
LAMP3	NDE	UNC13B	NDE	1
DOCK5	NDE	LRIG1	NDE	1
LOC105371197	NF	LRIG1	NDE	1
FNDC3B	NDE	LOC105371197	NF	1
LOC105371197	NF	LOC105377177	NF	1
CDH18	NDE	LRIG1	NDE	1
CDH18	NDE	FNDC3B	NDE	1
CDH18	NDE	LOC124906304	NF	1
CDH18	NDE	LOC105377177	NF	1
LOC101927281	NF	LRIG1	NDE	1
LOC101927281	NF	ZNF385D	NDE	1
LRIG1	NDE	PCDH9	NDE	1
FNDC3B	NDE	PCDH9	NDE	1
LAMP3	NDE	PCDH9	NDE	1
SUMF1	NDE	unknown	NF	1
FBXO22	NDE	KCNH8	NDE	1
FBXO22	NDE	LRIG1	NDE	1
FBXO22	NDE	FNDC3B	NDE	1
FBXO22	NDE	LOC124906304	NF	1
GALNTL6	NDE	LRIG1	NDE	1
FNDC3B	NDE	GALNTL6	NDE	1
CAPN7	NDE	unknown	NF	1
CAPN7	NDE	LRIG1	NDE	1
CAPN7	NDE	FNDC3B	NDE	1
CAPN7	NDE	LOC124906304	NF	1
LAMP3	NDE	NR2E1	NDE	1
LAMP3	NDE	PGM5	NDE	1
LAMP3	NDE	RSU1	NDE	1
LAMP3	NDE	LOC124902384	NF	1
LOC102503427	NF	RSU1	NDE	1
LOC102503427	NF	LOC124902384	NF	1
LOC105375925	NF	RSU1	NDE	1
LOC105375925	NF	LOC124902384	NF	1
FNDC3B	NDE	WDR7	NDE	1
EPHB1	NDE	unknown	NF	1
LOC102724019	NF	unknown	NF	1
EPHB1	NDE	LRIG1	NDE	1
LOC102724019	NF	LRIG1	NDE	1
PPM1L	NDE	SAP30-DT	NF	1
PPM1L	NDE	SYCP2	NDE	1
LOC105375925	NF	SAP30-DT	NF	1
SAP30-DT	NF	SYCP2	NDE	1
LOC105375925	NF	SYCP2	NDE	1
LOC107986262	NF	NTNG2	DE	1
PSME4	NDE	unknown	NF	1
ITSN1	NDE	unknown	NF	1
ITSN1	NDE	UBE3C	NDE	1
MYO3B	NDE	PTPRB	NDE	1
LOC105369828	NF	MYO3B	NDE	1
PTPRB	NDE	VEPH1	NDE	1
LOC105369828	NF	PTPRB	NDE	1
LOC101928236	NF	PTPRB	NDE	1
LOC101928236	NF	LOC105369828	NF	1
CSGALNACT1	NDE	PTPRB	NDE	1
CSGALNACT1	NDE	LOC105369828	NF	1
LRIG1	NDE	RBM47	NDE	1
CCDC88A	NDE	GTDC1	NDE	1
GTDC1	NDE	LRIG1	NDE	1
LOC107986284	NF	unknown	NF	1
FOXP2	NDE	unknown	NF	1
FOXP2	NDE	LOC107986284	NF	1
PALLD	NDE	TMEM178A	NDE	1
LRIG1	NDE	PTCHD1-AS	NF	1
LOC107986262	NF	PTCHD1-AS	NF	1
SH3RF2	NDE	unknown	NF	1
LOC107986458	NF	SH3RF2	NDE	1
LOC105376755	NF	unknown	NF	1
PRKCE	NDE	TVP23A	NDE	1
LRIG1	NDE	TVP23A	NDE	1
LOC107986262	NF	TVP23A	NDE	1
SDCCAG8	NDE	unknown	NF	1
GLI3	NDE	unknown	NF	1
ESRRG	NDE	SLAMF9	NDE	1
DOCK3	NDE	SLAMF9	NDE	1
DOCK3	NDE	ESRRG	NDE	1
DOCK3	NDE	LOC107986262	NF	1
FAF1	NDE	LRIG1	NDE	1
FAF1	NDE	LOC105375925	NF	1
FAF1	NDE	IGF1R	NDE	1
FAF1-AS1	NF	IGF1R	NDE	1
LINC02994	NF	LOC105378850	NF	1
LINC02994	NF	LRIG1	NDE	1
FNDC3B	NDE	LINC02994	NF	1
FNDC3B	NDE	MAP3K19	NDE	1
AVL9	NDE	ST6GALNAC5	NDE	1
LOC105375925	NF	ST6GALNAC5	NDE	1
RNF41	NDE	ST6GALNAC5	NDE	1
MYO3B	NDE	NRAS	NDE	1
CSDE1	NDE	MYO3B	NDE	1
PPP2R2B	NDE	PRDX1	NDE	1
MMACHC	NDE	PPP2R2B	NDE	1
CSF2RB	NDE	unknown	NF	1
CSF2RB	NDE	LRIG1	NDE	1
CSF2RB	NDE	FNDC3B	NDE	1
CSF2RB	NDE	LOC124906304	NF	1
CCDC12	NDE	PIK3R3	NDE	1
CCDC12	NDE	P3R3URF-PIK3R3	NF	1
LINC02884	NF	LRIG1	NDE	1
LINC02884	NF	RBFOX1	NDE	1
ANKFY1	NDE	unknown	NF	1
NETO1	NDE	unknown	NF	1
MIR548AV	NF	unknown	NF	1
ANKFY1	NDE	DACH1	NDE	1
DACH1	NDE	NETO1	NDE	1
DACH1	NDE	MIR548AV	NF	1
ANKFY1	NDE	NETO1	NDE	1
ANKFY1	NDE	MIR548AV	NF	1
DOK5	NDE	LOC105370777	NF	1
LOC105375523	NF	XKR4	NDE	1
UBE2J1	NDE	unknown	NF	1
LRIG1	NDE	UBE2J1	NDE	1
STK32B	NDE	UBE2J1	NDE	1
LOC107986256	NF	UBE2J1	NDE	1
LOC102723906	NF	LRIG1	NDE	1
LOC102723906	NF	STK32B	NDE	1
LOC102723906	NF	LOC107986256	NF	1
LRIG1	NDE	PTPRJ	NDE	1
ARL5B	NDE	LRIG1	NDE	1
BANK1	NDE	LOC102723436	NF	1
LOC105373122	NF	PINK1	NDE	1
LOC105373122	NF	PINK1-AS	NF	1
ACSL1	NDE	PYHIN1	NDE	1
GON4L	NDE	unknown	NF	1
GON4L	NDE	SLC4A4	NDE	1
DACH1	NDE	GON4L	NDE	1
SLC4A4	NDE	unknown	NF	1
DACH1	NDE	SLC4A4	NDE	1
THUMPD2	NDE	ZMYND12	NDE	1
TMEM178A	NDE	ZMYND12	NDE	1
LOC124905994	NF	ZMYND12	NDE	1
LRIG1	NDE	ZMYND12	NDE	1
CEP128	NDE	XRRA1	NDE	1
FGF13	NDE	LOC105375925	NF	1
FGF13	NDE	LARGE1	NDE	1
FGF13	NDE	LOC124905105	NF	1
LOC105375925	NF	ZNF284	NDE	1
TSPEAR	NDE	ZNF284	NDE	1
LOC124905038	NF	ZNF284	NDE	1
APPL2	NDE	unknown	NF	1
FERMT2	NDE	unknown	NF	1
FERMT2	NDE	LOC105370500	NF	1
LOC105369322	NF	unknown	NF	1
DSCAML1	NDE	LOC105375925	NF	1
DSCAML1	NDE	unknown	NF	1
LOC105375925	NF	PAN3	NDE	1
CCDC171	NDE	PAN3	NDE	1
CACNB2	NDE	LINGO2	NDE	1
LOC105375751	NF	unknown	NF	1
CCDC171	NDE	unknown	NF	1
STXBP6	NDE	unknown	NF	1
CSGALNACT1	NDE	STXBP6	NDE	1
DACH2	NDE	LOC105375452	NF	1
DACH2	NDE	LOC105375925	NF	1
FREM2	NDE	H3C11	NDE	1
FREM2	NDE	H4C13	NDE	1
FREM2	NDE	LOC105375925	NF	1
CD44	NDE	LOC105374971	NF	1
CENPN	NDE	LOC105374971	NF	1
CD44	NDE	CENPN	NDE	1
CD44	NDE	CENPN-AS1	NF	1
CWC25	NDE	MARCHF6	NDE	1
CWC25	NDE	LOC105375925	NF	1
DGKI	NDE	MARCHF6	NDE	1
C10orf90	NF	PPP2R2B	NDE	1
C10orf90	NF	CTB-99A3.1	NF	1
PPP2R2B	NDE	unknown	NF	1
PDE4D	NDE	TTC39B	NDE	1
CENPN	NDE	PDE4D	NDE	1
CENPN-AS1	NF	PDE4D	NDE	1
KIAA1191	NDE	LOC105375925	NF	1
KIAA1191	NDE	PAPPA	NDE	1
KIAA1191	NDE	PAPPA-AS2	NF	1
RBPMS	NDE	unknown	NF	1
LOC102503427	NF	LOC105378977	NF	1
LOC105375925	NF	LOC105378977	NF	1
DSTNP2	NF	unknown	NF	1
LOC105369632	NF	unknown	NF	1
CENPN	NDE	DSTNP2	NF	1
CENPN	NDE	LOC105369632	NF	1
CENPN-AS1	NF	DSTNP2	NF	1
CENPN-AS1	NF	LOC105369632	NF	1
MYO1D	NDE	unknown	NF	1
LOC105375925	NF	MYO1D	NDE	1
RYR3	NDE	unknown	NF	1
LOC105375925	NF	RYR3	NDE	1
LOC107986262	NF	MIR892B	NF	1
LOC107986262	NF	MIR892A	NF	1
MIR892B	NF	unknown	NF	1
MIR892A	NF	unknown	NF	1
SLC9A7	NDE	unknown	NF	1
CHODL	NDE	LOC107986262	NF	1
CHODL	NDE	unknown	NF	1
DOK6	NDE	LOC107986262	NF	1
CEP128	NDE	DOK6	NDE	1
DISC1FP1	NF	LOC107986262	NF	1
DISC1FP1	NF	unknown	NF	1
LOC105370324	NF	LOC107986262	NF	1
GRIA4	NDE	LOC105370324	NF	1
LOC105370324	NF	LOC124902743	NF	1
OTOG	NDE	unknown	NF	1
LOC105378392	NF	unknown	NF	1
LOC107986262	NF	STXBP4	NDE	1
STXBP4	NDE	unknown	NF	1
IRAG2	NDE	LOC107986262	NF	1
IRAG2	NDE	PARD3	NDE	1
LOC107986262	NF	UBASH3B	NDE	1
PARD3	NDE	UBASH3B	NDE	1
LOC107986262	NF	TLE4	NDE	1
FLT1	NDE	LOC107986262	NF	1
FLT1	NDE	TLE4	NDE	1
MPPED2	NDE	unknown	NF	1
LINC02445	NF	unknown	NF	1
TSPAN8	NDE	unknown	NF	1
PRUNE2	NDE	ZNF609	NDE	1
PRUNE2	NDE	unknown	NF	1
LOC107986262	NF	PACS1	DE	1
LOC107987108	NF	PACS1	DE	1
KRBOX4	NDE	unknown	NF	1
LOC101929563	NF	LOC105375691	NF	1
AOC1	NDE	LOC107986262	NF	1
LOC105375567	NF	LOC107986262	NF	1
LOC107986262	NF	PPP1R14C	NDE	1
FGL2	NDE	LOC107986262	NF	1
CCDC146	NDE	FGL2	NDE	1
FGL2	NDE	PPP1R14C	NDE	1
CCDC146	NDE	PPP1R14C	NDE	1
BIVM	NDE	LOC107986262	NF	1
BIVM-ERCC5	NF	LOC107986262	NF	1
BIVM	NDE	PHACTR1	NDE	1
BIVM-ERCC5	NF	PHACTR1	NDE	1
PLG	NDE	unknown	NF	1
H3C11	NDE	LINC01504	NF	1
H4C13	NDE	LINC01504	NF	1
HINT3	NDE	LOC101929563	NF	1
LOC107986262	NF	PYGL	NDE	1
PYGL	NDE	TBC1D22B	NDE	1
LOC105375040	NF	PYGL	NDE	1
LOC105375691	NF	unknown	NF	1
LAMB4	NF	LOC107986262	NF	1
EYS	NF	LAMB4	NF	1
LOC107986262	NF	MAP7	NDE	1
MAP7	NDE	MARCHF6	NDE	1
MARCHF6	NDE	TULP4	NDE	1
LOC107986262	NF	VAT1L	NDE	1
VAT1L	NDE	unknown	NF	1
KIAA1210	NDE	LOC107986262	NF	1
KIAA1210	NDE	unknown	NF	1
SNAP91	NDE	unknown	NF	1
GALNT18	NDE	NLN	NDE	1
EGFLAM	NDE	LOC107986262	NF	1
EIF2S1	NDE	LOC107986262	NF	1
EIF2S1	NDE	GPHN	NDE	1
EGFLAM	NDE	EIF2S1	NDE	1
EGFLAM	NDE	GPHN	NDE	1
LOC105377725	NF	LOC107986262	NF	1
LOC105377725	NF	unknown	NF	1
LOC107986262	NF	MYH10	NDE	1
MYH10	NDE	RASGRF2	NDE	1
LOC107986479	NF	MRPS27	NDE	1
CDIN1	NDE	unknown	NF	1
TBC1D22B	NDE	unknown	NF	1
LOC105375040	NF	TBC1D22B	NDE	1
LOC105378977	NF	unknown	NF	1
FSTL4	NDE	NAV2	NDE	1
LOC107986262	NF	TAS2R1	NF	1
LINC02112	NF	LOC107986262	NF	1
SYNE1	NDE	TAS2R1	NF	1
LINC02112	NF	SYNE1	NDE	1
LINC00370	NF	unknown	NF	1
LOC107986262	NF	LOC124902761	NF	1
LOC124902761	NF	unknown	NF	1
LCORL	NDE	unknown	NF	1
EXOC4	NDE	MANBA	NDE	1
SRP72	NDE	unknown	NF	1
HELQ	NDE	RASGRF2	NDE	1
GRIA4	NDE	PRSS12	NDE	1
LINC02386	NF	LOC107986262	NF	1
ARHGAP24	NDE	LINC02386	NF	1
ARHGAP24	NDE	unknown	NF	1
DMD	NDE	LOC105377407	NF	1
FBXL21P	NDE	unknown	NF	1
FBXL21P	NDE	LOC107986262	NF	1
TBC1D1	NDE	unknown	NF	1
PDSS2	NDE	unknown	NF	1
LOC107986262	NF	PDSS2	NDE	1
OTOG	NDE	SCARB2	NDE	1
FAM47E	NDE	OTOG	NDE	1
ANK2	NDE	unknown	NF	1
ASB5	NDE	NRXN3	NDE	1
CSGALNACT1	NDE	LINC02429	NF	1
LINC02429	NF	LOC102724929	NF	1
LINC02429	NF	LINC02578	NF	1
ACSL1	NDE	SPOCK1	NDE	1
SPOCK1	NDE	unknown	NF	1
LOC107987108	NF	unknown	NF	1
APBB2	NDE	TARID	NF	1
DISC1FP1	NF	NR3C2	NDE	1
DISC1FP1	NF	LOC105375925	NF	1
LINC03017	NF	NR3C2	NDE	1
LINC03017	NF	LOC105375925	NF	1
MAD1L1	NDE	NR3C2	NDE	1
LOC105375925	NF	MAD1L1	NDE	1
CTNNA3	NDE	NR3C2	NDE	1
CTNNA3	NDE	LOC107986262	NF	1
ACSL1	NDE	LOC339975	NF	1
CENPN	NDE	LOC339975	NF	1
CENPN-AS1	NF	LOC339975	NF	1
TLR3	NDE	unknown	NF	1
GPAT3	NDE	unknown	NF	1
ANK2	NDE	ZSWIM6	NDE	1
ANK2	NDE	CSGALNACT1	NDE	1
LINC02228	NF	unknown	NF	1
LINC02228	NF	LOC107986262	NF	1
EDNRA	NDE	TLR3	NDE	1
AVL9	NDE	VIPR1	NDE	1
LOC105375925	NF	VIPR1	NDE	1
SEMA5A	NDE	unknown	NF	1
LOC105375925	NF	SEMA5A	NDE	1
BRPF1	NDE	MAN2A2	NDE	1
LAMP3	NDE	LOC105379078	NF	1
LOC105375925	NF	LOC105379078	NF	1
LAMP3	NDE	NIPBL	NDE	1
EYS	NF	LAMP3	NDE	1
LAMP3	NDE	LOC102724210	NF	1
CD200R1	NDE	LOC105378247	NF	1
LOC105375925	NF	LOC105378247	NF	1
PHACTR1	NDE	unknown	NF	1
ASB5	NDE	LAMP3	NDE	1
CSGALNACT1	NDE	LOC105374111	NF	1
LINC02614	NF	SEM1	NDE	1
LINC02614	NF	LOC107986825	NF	1
LINC00502	NF	PTPRG	NDE	1
LOC124900169	NF	PTPRG	NDE	1
MITF	NDE	RHOT1	NDE	1
LOC105375925	NF	RHOT1	NDE	1
POMP	NDE	unknown	NF	1
LOC107986262	NF	POMP	NDE	1
MANBA	NDE	unknown	NF	1
LRRFIP2	NDE	SARDH	NDE	1
CENPN	NDE	SARDH	NDE	1
CENPN-AS1	NF	SARDH	NDE	1
IL21R	NDE	unknown	NF	1
IL21R	NDE	LOC107986262	NF	1
LOC105377097	NF	TGIF2	NDE	1
LOC105377097	NF	TGIF2-RAB5IF	NF	1
LOC107986262	NF	TGIF2	NDE	1
LOC107986262	NF	TGIF2-RAB5IF	NF	1
ARHGEF18	NDE	unknown	NF	1
ARHGEF18	NDE	LOC105375925	NF	1
LINC02878	NF	unknown	NF	1
UST	NDE	unknown	NF	1
CSGALNACT1	NDE	UST	NDE	1
LOC124901020	NF	unknown	NF	1
CSGALNACT1	NDE	LOC124901020	NF	1
ADRA1B	NDE	unknown	NF	1
LOC124900762	NF	unknown	NF	1
CSGALNACT1	NDE	LOC124900762	NF	1
ATP2B2	NDE	CSGALNACT1	NDE	1
ASTN2	NDE	LAMP3	NDE	1
LAMP3	NDE	LOC105376237	NF	1
LAMP3	NDE	TNS3	NDE	1
LAMP3	NDE	NLN	NDE	1
LAMP3	NDE	SCFD2	NDE	1
CCDC12	NDE	unknown	NF	1
SLC5A1	NDE	unknown	NF	1
FAR2	NDE	unknown	NF	1
PAX6-AS1	NF	unknown	NF	1
FNDC3B	NDE	LOC105372018	NF	1
FNDC3B	NDE	LOC124904367	NF	1
LINC02745	NF	LOC105372018	NF	1
LINC02745	NF	LOC124904367	NF	1
NELL2	NDE	PRRC2B	NDE	1
COL5A1	NDE	FNDC3B	NDE	1
COL5A1	NDE	LOC124906304	NF	1
COL5A1	NDE	unknown	NF	1
FNDC3B	NDE	LOC105375723	NF	1
LOC105375723	NF	LOC124906304	NF	1
A2M	NDE	LOC105375723	NF	1
FNDC3B	NDE	LOC105375996	NF	1
LOC105375996	NF	unknown	NF	1
CSTF3-DT	NF	unknown	NF	1
FNDC3B	NDE	LOC105372190	NF	1
LOC105372190	NF	unknown	NF	1
LINC02745	NF	unknown	NF	1
FNDC3B	NDE	PRKN	NDE	1
FNDC3B	NDE	SPATS2	NDE	1
BACH2	NDE	SPATS2	NDE	1
FNDC3B	NDE	OR7A17	NF	1
MARCHF6	NDE	OR7A17	NF	1
MARCHF6	NDE	TRPM3	NDE	1
LOC105376078	NF	MARCHF6	NDE	1
CNTNAP2	NDE	MARCHF6	NDE	1
FNDC3B	NDE	TMEM71	NDE	1
TMEM71	NDE	unknown	NF	1
EXT1	NDE	unknown	NF	1
FNDC3B	NDE	MEF2C	NDE	1
MEF2C	NDE	unknown	NF	1
FNDC3B	NDE	MYF6	NDE	1
FNDC3B	NDE	LOC105369867	NF	1
LOC101929321	NF	MYF6	NDE	1
LOC101929321	NF	LOC105369867	NF	1
CHST11	NDE	unknown	NF	1
LOC105378199	NF	unknown	NF	1
FBXO38-DT	NF	unknown	NF	1
INPP4B	NDE	unknown	NF	1
PARM1	NDE	unknown	NF	1
SOX5	NDE	unknown	NF	1
PCDH12	NDE	unknown	NF	1
FNDC3B	NDE	LOC105374523	NF	1
LOC105374510	NF	LOC105374523	NF	1
LOC105374510	NF	LOC105374524	NF	1
NSG1	NDE	unknown	NF	1
HEPHL1	NF	MOBP	NDE	1
LAMP3	NDE	LOC105376449	NF	1
LOC105369838	NF	unknown	NF	1
FAM214B	NF	FNDC3B	NDE	1
FAM214B	NF	LOC124906304	NF	1
FAM214B	NF	unknown	NF	1
FNDC3B	NDE	TRG-AS1	NDE	1
TRG-AS1	NDE	unknown	NF	1
DCC	NDE	FNDC3B	NDE	1
DCC	NDE	LOC124906304	NF	1
DCC	NDE	LAMP3	NDE	1
GRM7	NDE	unknown	NF	1
LINC02445	NF	RAF1	NDE	1
FOXP1	NDE	H3C11	NDE	1
FOXP1	NDE	H4C13	NDE	1
LINC02745	NF	SUCLG2-DT	NF	1
FGF13	NDE	LRIG1	NDE	1
LINC00160	NF	LRIG1	NDE	1
LOC107985515	NF	LRIG1	NDE	1
CENPN	NDE	LINC00160	NF	1
CENPN	NDE	LOC107985515	NF	1
CENPN-AS1	NF	LINC00160	NF	1
CENPN-AS1	NF	LOC107985515	NF	1
LOC100128988	NF	LRIG1	NDE	1
CENPN	NDE	LOC100128988	NF	1
CENPN-AS1	NF	LOC100128988	NF	1
GEMIN2	NDE	LRIG1	NDE	1
CENPN	NDE	LOC105369322	NF	1
CENPN-AS1	NF	LOC105369322	NF	1
LRIG1	NDE	XRRA1	NDE	1
DENND1A	NDE	LRIG1	NDE	1
LOC124905276	NF	LRIG1	NDE	1
DOK5	NDE	LRIG1	NDE	1
LRIG1	NDE	MCM8	NDE	1
LRIG1	NDE	ZNF667-AS1	NDE	1
LOC124904776	NF	LRIG1	NDE	1
CSGALNACT1	NDE	ZNF667-AS1	NDE	1
CSGALNACT1	NDE	LOC124904776	NF	1
LRIG1	NDE	ZFP30	NDE	1
CSGALNACT1	NDE	ZFP30	NDE	1
LRIG1	NDE	MAPK4	NDE	1
CSGALNACT1	NDE	MAPK4	NDE	1
GRIN2A	DE	LRIG1	NDE	1
LRIG1	NDE	NTRK3	NDE	1
CSGALNACT1	NDE	NTRK3	NDE	1
LOC124902925	NF	LRIG1	NDE	1
LRIG1	NDE	SYT1	NDE	1
CSGALNACT1	NDE	SYT1	NDE	1
CSGALNACT1	NDE	LOC105369322	NF	1
BBOX1-AS1	NF	LRIG1	NDE	1
ADARB2	NDE	CSGALNACT1	NDE	1
LRIG1	NDE	NEBL	NDE	1
C9orf152	NF	LRIG1	NDE	1
C9orf152	NF	CSGALNACT1	NDE	1
LRIG1	NDE	PTPRD	NDE	1
CSGALNACT1	NDE	PTPRD	NDE	1
LINC00536	NF	LRIG1	NDE	1
CENPN-AS1	NF	LINC00536	NF	1
CSMD3	NDE	LRIG1	NDE	1
LOC124905038	NF	LRIG1	NDE	1
ITSN1	NDE	LRIG1	NDE	1
ITSN1	NDE	LOC105375925	NF	1
GSE1	NDE	LRIG1	NDE	1
LRIG1	NDE	ZFHX3	NDE	1
LOC124903715	NF	LRIG1	NDE	1
LOC105375925	NF	LRRK1	NDE	1
LOC105371026	NF	LOC105375925	NF	1
CCNK	NDE	LRIG1	NDE	1
CCDC85C	NDE	LRIG1	NDE	1
DICER1-AS1	NDE	LRIG1	NDE	1
KCNC2	NDE	LRIG1	NDE	1
LINC02718	NF	LRIG1	NDE	1
LRIG1	NDE	OPCML	NDE	1
LOC105369580	NF	LRIG1	NDE	1
LRIG1	NDE	PRDM10	NDE	1
LRIG1	NDE	PRCP	NDE	1
LINC02734	NF	LRIG1	NDE	1
LRIG1	NDE	NXPE2	NF	1
LOC105369506	NF	LRIG1	NDE	1
LOC105375925	NF	NXPE2	NF	1
LOC105369506	NF	LOC105375925	NF	1
GRID1	NDE	LRIG1	NDE	1
GRID1	NDE	LOC105375925	NF	1
LRIG1	NDE	ODAD2P1	NF	1
LINC00502	NF	LRIG1	NDE	1
COL15A1	NDE	LRIG1	NDE	1
LRIG1	NDE	NTNG2	DE	1
LOC105375925	NF	NTNG2	DE	1
CCDC171	NDE	LRIG1	NDE	1
LEPROTL1	NDE	LOC105375925	NF	1
FAM87A	NF	LRIG1	NDE	1
FAM87A	NF	LOC105375925	NF	1
LRIG1	NDE	MTMR7	NDE	1
LRIG1	NDE	VPS37A	NDE	1
ATAD2	NDE	LRIG1	NDE	1
ATAD2	NDE	LOC105375925	NF	1
BCAP29	NDE	LRIG1	NDE	1
BCAP29	NDE	CENPN	NDE	1
BCAP29	NDE	CENPN-AS1	NF	1
LRIG1	NDE	SDK1	NDE	1
HDAC9	NDE	LRIG1	NDE	1
HDAC9	NDE	LOC105375925	NF	1
CNTNAP2	NDE	LRIG1	NDE	1
LOC105375554	NF	LRIG1	NDE	1
CNTNAP2	NDE	CSGALNACT1	NDE	1
CSGALNACT1	NDE	LOC105375554	NF	1
DNAH11	NDE	LRIG1	NDE	1
DNAH11	NDE	unknown	NF	1
LOC105375452	NF	LRIG1	NDE	1
LRIG1	NDE	SAMD5	NDE	1
LRIG1	NDE	WAKMAR2	NF	1
LOC105375925	NF	WAKMAR2	NF	1
CRYBG1	NDE	LRIG1	NDE	1
LOC101927405	NF	LRIG1	NDE	1
CRYBG1	NDE	LOC105375925	NF	1
LOC101927405	NF	LOC105375925	NF	1
LOC107986623	NF	LRIG1	NDE	1
CENPN	NDE	LOC107986623	NF	1
CENPN-AS1	NF	LOC107986623	NF	1
LINC03000	NF	LRIG1	NDE	1
CSGALNACT1	NDE	LINC03000	NF	1
CTNND2	NDE	LRIG1	NDE	1
FSTL4	NDE	LRIG1	NDE	1
CTB-49A3.2	NF	FSTL4	NDE	1
CSGALNACT1	NDE	FSTL4	NDE	1
CSGALNACT1	NDE	CTB-49A3.2	NF	1
CSGALNACT1	NDE	SH3RF2	NDE	1
CSGALNACT1	NDE	LOC107986458	NF	1
LOC101927421	NF	LRIG1	NDE	1
CENPN	NDE	LOC101927421	NF	1
CENPN-AS1	NF	LOC101927421	NF	1
CXCL14	NDE	LRIG1	NDE	1
CXCL14	NDE	LOC105375925	NF	1
LRIG1	NDE	SLC45A2	NDE	1
LRIG1	NDE	PDE4D	NDE	1
LOC107986350	NF	LRIG1	NDE	1
LRIG1	NDE	NDST1	NDE	1
LOC105375925	NF	NDST1	NDE	1
ASB5	NDE	LRIG1	NDE	1
LRIG1	NDE	RNF128	NDE	1
LOC124905260	NF	LRIG1	NDE	1
LOC124905260	NF	LOC124905261	NF	1
LOC107986262	NF	LOC124905260	NF	1
LOC107986262	NF	LOC124905261	NF	1
LRIG1	NDE	MX1	NDE	1
LOC107986262	NF	MX1	NDE	1
LRIG1	NDE	MIR548XHG	NF	1
LOC107986262	NF	MIR548XHG	NF	1
LRIG1	NDE	PRNT	NF	1
LOC107986262	NF	PRNT	NF	1
LRIG1	NDE	ZNF180	NDE	1
LOC107986262	NF	ZNF180	NDE	1
GALNT1	NDE	LRIG1	NDE	1
LOC105372064	NF	LRIG1	NDE	1
LRIG1	NDE	MIR4527HG	NF	1
LRIG1	NDE	PIGN	NDE	1
LRIG1	NDE	LRRC37B	NDE	1
LOC107986262	NF	LRRC37B	NDE	1
ADORA2B	NDE	LRIG1	NDE	1
DNAH9	NDE	LRIG1	NDE	1
DNAH9	NDE	LOC107986262	NF	1
LOC101927026	NF	LRIG1	NDE	1
LRIG1	NDE	UNC13C	NDE	1
ESRRB	NDE	LRIG1	NDE	1
ESRRB	NDE	LOC107986262	NF	1
LINC02331	NF	LRIG1	NDE	1
LINC02331	NF	LOC107986262	NF	1
LINC00370	NF	LRIG1	NDE	1
LRIG1	NDE	RNF6	NDE	1
DLEU7	NDE	LRIG1	NDE	1
LOC107984567	NF	LRIG1	NDE	1
FGF14	NDE	LRIG1	NDE	1
LOC105370310	NF	LRIG1	NDE	1
LOC105370310	NF	LOC107986262	NF	1
LRIG1	NDE	TMEM132C	NDE	1
LRIG1	NDE	MGST1	NDE	1
LOC107986262	NF	MGST1	NDE	1
CACNA1C	DE	LRIG1	NDE	1
CACNA1C	DE	LOC107986262	NF	1
LRIG1	NDE	NELL1	NDE	1
LOC107986262	NF	NELL1	NDE	1
LRIG1	NDE	PRMT3	NDE	1
LOC107986262	NF	PRMT3	NDE	1
LOC105376449	NF	LOC107986262	NF	1
GFRA1	NDE	LRIG1	NDE	1
GPR158	NDE	LRIG1	NDE	1
GPR158	NDE	LOC107986262	NF	1
LRIG1	NDE	TTC39B	NDE	1
LOC107986262	NF	TTC39B	NDE	1
LOC107987046	NF	LRIG1	NDE	1
LOC107986262	NF	LOC107987046	NF	1
LOC105376250	NF	LRIG1	NDE	1
LOC105376250	NF	LOC107986262	NF	1
LINC01504	NF	LRIG1	NDE	1
LRIG1	NDE	NKAIN3	NDE	1
LOC107986262	NF	NKAIN3	NDE	1
LRIG1	NDE	PREX2	NDE	1
LOC107986262	NF	PREX2	NDE	1
LOC105375691	NF	LRIG1	NDE	1
LRIG1	NDE	SAMD12	NDE	1
ASAP1	NDE	LRIG1	NDE	1
ASAP1	NDE	LOC107986262	NF	1
LRIG1	NDE	LRRCC1	NDE	1
LOC107986262	NF	LRRCC1	NDE	1
LRIG1	NDE	RBM28	NDE	1
LOC107986262	NF	RBM28	NDE	1
LOC101927609	NF	LRIG1	NDE	1
LOC107986772	NF	LRIG1	NDE	1
LOC101927609	NF	LOC107986262	NF	1
LOC101927609	NF	LOC107986772	NF	1
LRIG1	NDE	SND1	NDE	1
LOC107986262	NF	SND1	NDE	1
CDK6	NDE	LRIG1	NDE	1
CDK6	NDE	LOC107986262	NF	1
DGKI	NDE	LRIG1	NDE	1
DGKI	NDE	LOC107986262	NF	1
KCND2	NDE	LRIG1	NDE	1
KCND2	NDE	LOC107986262	NF	1
IL20RA	NDE	LRIG1	NDE	1
LOC107986614	NF	LRIG1	NDE	1
LOC107986262	NF	LOC107986614	NF	1
LRIG1	NDE	TBC1D22B	NDE	1
LOC105375040	NF	LRIG1	NDE	1
LOC105374914	NF	LRIG1	NDE	1
LOC105374914	NF	LOC107986262	NF	1
LRIG1	NDE	SNAP91	NDE	1
COL12A1	NDE	LRIG1	NDE	1
COL12A1	NDE	LOC107986262	NF	1
LOC101929770	NF	LRIG1	NDE	1
LRIG1	NDE	ZNF451	NDE	1
LRIG1	NDE	ZNF451-AS1	NF	1
LRIG1	NDE	TINAG	NDE	1
LOC107986262	NF	TINAG	NDE	1
CAPSL	NDE	LRIG1	NDE	1
DPYSL3	NDE	LRIG1	NDE	1
DPYSL3	NDE	LOC107986262	NF	1
LOC105378228	NF	LRIG1	NDE	1
LOC105378228	NF	LOC107986262	NF	1
LRIG1	NDE	TBC1D9B	NDE	1
LOC101927078	NF	LRIG1	NDE	1
LOC101927078	NF	LOC107986262	NF	1
LRIG1	NDE	MRPS27	NDE	1
LRIG1	NDE	PAM	NDE	1
LOC107986262	NF	PAM	NDE	1
LOC105374523	NF	LRIG1	NDE	1
LOC105374523	NF	LOC107986262	NF	1
LOC105374523	NF	LOC105374524	NF	1
ADGRL3	NDE	LRIG1	NDE	1
ADGRL3	NDE	LOC107986262	NF	1
LRIG1	NDE	TENM3	NDE	1
CSGALNACT1	NDE	TENM3	NDE	1
LOC124900822	NF	LRIG1	NDE	1
LOC105375925	NF	LOC124900822	NF	1
LRIG1	NDE	SLC2A9	NDE	1
LOC107986262	NF	PCDH7	NDE	1
EVC2	NDE	LRIG1	NDE	1
LOC124900166	NF	LRIG1	NDE	1
EVC2	NDE	LOC105375925	NF	1
LOC105375925	NF	LOC124900166	NF	1
CCSER1	NDE	LRIG1	NDE	1
CSGALNACT1	NDE	LOC105374524	NF	1
LINC02615	NF	LRIG1	NDE	1
LRIG1	NDE	MEPE	NDE	1
LOC107986262	NF	MEPE	NDE	1
JAKMIP1	NDE	LRIG1	NDE	1
JAKMIP1	NDE	LOC107986262	NF	1
HTR3B	NDE	LRIG1	NDE	1
FAM13A	NDE	LRIG1	NDE	1
FAM13A	NDE	LOC105375925	NF	1
GPAT3	NDE	LRIG1	NDE	1
GLRA3	NDE	LRIG1	NDE	1
GLRA3	NDE	LOC107986262	NF	1
LINC00504	NF	LRIG1	NDE	1
LRIG1	NDE	NPFFR2	NDE	1
CISD2	NDE	LRIG1	NDE	1
CISD2	NDE	LOC105375925	NF	1
LINC02041	NF	LRIG1	NDE	1
BRPF1	NDE	LRIG1	NDE	1
CACNA2D3	NDE	LOC107986262	NF	1
CD200R1	NDE	LRIG1	NDE	1
LOC105377002	NF	LRIG1	NDE	1
LOC105377002	NF	LOC107986262	NF	1
LINC02614	NF	LRIG1	NDE	1
ATP11B	NDE	LRIG1	NDE	1
ATP11B	NDE	LOC107986262	NF	1
LRIG1	NDE	MITF	NDE	1
LOC107986262	NF	MITF	NDE	1
LRIG1	NDE	MAGI1	NDE	1
LOC105375925	NF	MAGI1	NDE	1
GPD1L	NDE	LRIG1	NDE	1
LRIG1	NDE	RBM6	NDE	1
LOC105375925	NF	RBM6	NDE	1
LOC105375925	NF	MRAS	NDE	1
KCNAB1	NDE	LRIG1	NDE	1
CSGALNACT1	NDE	ULK4	NDE	1
LRIG1	NDE	TAFA4	NDE	1
LOC105375925	NF	TAFA4	NDE	1
LRIG1	NDE	USP13	NDE	1
LOC107986262	NF	USP13	NDE	1
LRIG1	NDE	SHQ1	NDE	1
LOC107986262	NF	SHQ1	NDE	1
LRIG1	NDE	TGFBR2	NDE	1
LOC105375925	NF	TGFBR2	NDE	1
DIAPH2	NDE	LRIG1	NDE	1
DIAPH2	NDE	FNDC3B	NDE	1
DIAPH2	NDE	LOC124906304	NF	1
HCFC1	NDE	LRIG1	NDE	1
FNDC3B	NDE	HCFC1	NDE	1
FNDC3B	NDE	PPEF1	NDE	1
DACH2	NDE	FNDC3B	NDE	1
DACH2	NDE	LOC124906304	NF	1
LRIG1	NDE	NFAM1	NDE	1
GRIK1	NDE	LRIG1	NDE	1
LRIG1	NDE	ZNF225	NDE	1
FNDC3B	NDE	ZNF225	NDE	1
ALPK2	NDE	LRIG1	NDE	1
ALPK2	NDE	FNDC3B	NDE	1
ALPK2	NDE	LOC124906304	NF	1
DSG2	NDE	LRIG1	NDE	1
DSG2	NDE	FNDC3B	NDE	1
DSG2	NDE	LOC124906304	NF	1
LRIG1	NDE	NEDD4L	NDE	1
FNDC3B	NDE	NEDD4L	NDE	1
KANSL1	NDE	LRIG1	NDE	1
ANKFN1	NDE	LRIG1	NDE	1
ANKFN1	NDE	FNDC3B	NDE	1
ANKFN1	NDE	LOC124906304	NF	1
LINC01572	NF	LRIG1	NDE	1
LRIG1	NDE	PKD1L2	NDE	1
FNDC3B	NDE	PKD1L2	NDE	1
BCO1	NDE	LRIG1	NDE	1
BCO1	NDE	FNDC3B	NDE	1
BCO1	NDE	LOC124906304	NF	1
BMERB1	NDE	LRIG1	NDE	1
LOC105370777	NF	LRIG1	NDE	1
FNDC3B	NDE	LOC105370777	NF	1
DAPK2	NDE	LRIG1	NDE	1
DAPK2	NDE	FNDC3B	NDE	1
DAPK2	NDE	LOC124906304	NF	1
FNDC3B	NDE	LRRK1	NDE	1
FNDC3B	NDE	LOC105371026	NF	1
LRIG1	NDE	SCAPER	NDE	1
GABRB3	NDE	LRIG1	NDE	1
LOC102724465	NF	LRIG1	NDE	1
FNDC3B	NDE	LOC102724465	NF	1
LRIG1	NDE	SLC35F4	NDE	1
FNDC3B	NDE	SLC35F4	NDE	1
LOC105370438	NF	LRIG1	NDE	1
FNDC3B	NDE	LOC105370438	NF	1
LRIG1	NDE	SPTLC2	NDE	1
FNDC3B	NDE	SPTLC2	NDE	1
LOC105370519	NF	LRIG1	NDE	1
FNDC3B	NDE	LOC105370519	NF	1
LRIG1	NDE	PPP2R5E	NDE	1
FNDC3B	NDE	PPP2R5E	NDE	1
LRIG1	NDE	SGPP1	NDE	1
LOC124903327	NF	LRIG1	NDE	1
LRIG1	NDE	MYCBP2	NDE	1
LOC105370174	NF	LRIG1	NDE	1
FREM2	NDE	LRIG1	NDE	1
FNDC3B	NDE	FREM2	NDE	1
FREM2	NDE	LOC124906304	NF	1
A2M	NDE	LRIG1	NDE	1
LRIG1	NDE	TIGAR	NDE	1
FNDC3B	NDE	TIGAR	NDE	1
LRIG1	NDE	ZNF664-RFLNA	NF	1
LINC02231	NF	LRIG1	NDE	1
APPL2	NDE	LRIG1	NDE	1
ARL14EP-DT	NF	LRIG1	NDE	1
ARL14EP-DT	NF	FNDC3B	NDE	1
ARL14EP-DT	NF	LOC124906304	NF	1
LOC102723370	NF	LRIG1	NDE	1
FNDC3B	NDE	LOC102723370	NF	1
LRIG1	NDE	OTUB1	NDE	1
FNDC3B	NDE	OTUB1	NDE	1
LOC102723568	NF	LRIG1	NDE	1
LOC105369309	NF	LRIG1	NDE	1
GRM5	NDE	LRIG1	NDE	1
FNDC3B	NDE	GRM5	NDE	1
LRIG1	NDE	OR51B5	NF	1
LRIG1	NDE	OR51I1	NF	1
LRIG1	NDE	PFKFB3	NDE	1
FNDC3B	NDE	PFKFB3	NDE	1
LOC124902504	NF	LRIG1	NDE	1
FNDC3B	NDE	LOC124902504	NF	1
LRIG1	NDE	SHTN1	NDE	1
FNDC3B	NDE	SHTN1	NDE	1
LOC124906304	NF	SHTN1	NDE	1
LRIG1	NDE	MALRD1	NDE	1
FNDC3B	NDE	MALRD1	NDE	1
LOC124906304	NF	MALRD1	NDE	1
[truncated: 265,854+ more rows]
