# Supplementary material for: Epi-SSA: A novel epistasis detection method based on a multi-objective sparrow search algorithm
Source: PLoS One. 2024 Oct 24;19(10):e0311223. doi: 10.1371/journal.pone.0311223 (PMC11500897; doi:10.1371/journal.pone.0311223)
Supplement: S22 Table — (XLSX) [file pone.0311223.s044.xlsx]

## Sheet: Sheet1
Table S22. Genes of the epistastic interactions detected on the seven GWAS data using Epi-SSA.
unknown	NF	3579
LOC107986262	NF	1495
FNDC3B	NDE	1154
LOC124906304	NF	1154
LRIG1	NDE	992
LOC105375925	NF	741
CSGALNACT1	NDE	439
CENPN	NDE	264
CENPN-AS1	NF	264
MYO3B	NDE	117
ACVR1	NDE	75
LAMP3	NDE	62
MARCHF6	NDE	44
CFAP299	NDE	30
ACSL1	NDE	27
NR3C2	NDE	24
LOC105377114	NF	20
LOC105377115	NF	20
CEPT1	NDE	20
SLAMF9	NDE	19
LINC02789	NF	18
RBFOX1	NDE	17
LOC105376945	NF	13
FHIT	NDE	13
MIR3681HG	NF	12
LARS2	NDE	11
DACH1	NDE	11
FRMD4B	NDE	11
DACH2	NDE	11
ASTN2	NDE	10
PPP2R2B	NDE	10
CNTNAP5	NF	10
DMD	NDE	10
VEPH1	NDE	9
LOC101928236	NF	9
CDH18	NDE	9
CADM2	NDE	9
SCARB2	NDE	8
H3C11	NDE	8
H4C13	NDE	8
PTPRG	NDE	8
DYNLRB2-AS1	NF	8
TMEM178A	NDE	8
MAGI2	NDE	8
LOC105376755	NF	8
ZFX	NDE	8
LRP1B	NDE	8
NRXN3	NDE	8
FAM47E	NDE	7
ANKDD1B	NDE	7
AVL9	NDE	7
LINC02745	NF	7
ACAD11	NDE	7
NPHP3-ACAD11	NF	7
PARD3B	NDE	7
CCDC88A	NDE	7
CEP128	NDE	7
LOC101929563	NF	7
FAM184B	NDE	7
UBE3C	NDE	7
ASB5	NDE	7
FAT3	NDE	7
NWD2	NDE	7
EPHA6	NDE	7
HIVEP3	NDE	7
TSPEAR	NDE	7
WWOX	NDE	7
DAB1	NDE	7
MAF	NDE	7
PRSS12	NDE	6
LOC102503427	NF	6
LINC01932	NF	6
USP46	NDE	6
ACOXL	NDE	6
C10orf90	NF	6
MITF	NDE	6
HTR3B	NDE	6
TBC1D9B	NDE	6
PDZD2	NDE	6
LOC124908057	NF	6
CACNB2	NDE	6
DGKI	NDE	6
TARID	NF	6
LOC102723906	NF	6
CHST11	NDE	6
ULK4	NDE	6
ATP8A1	NDE	6
GALNT17	NDE	6
MYO16	NDE	6
NAV2	NDE	6
ATP2B2	NDE	6
SCAPER	NDE	6
SGCZ	NDE	6
MARCHF1	NDE	6
MIR4527HG	NF	6
EIF4G3	NDE	6
NRG1	NDE	6
NLN	NDE	5
LOC105376237	NF	5
TTC39B	NDE	5
CPEB2-DT	NF	5
RRP9	NDE	5
LOC105372753	NF	5
LOC105373592	NF	5
PRKCE	NDE	5
CAMTA1	NDE	5
ZMYND12	NDE	5
CCDC171	NDE	5
GRIA4	NDE	5
TBC1D22B	NDE	5
KLHL20	NDE	5
TNNI3K	NDE	5
FPGT-TNNI3K	NF	5
TBL1X	NDE	5
LOC107984567	NF	5
ERBIN	NDE	5
GALNT18	NDE	5
ANK2	NDE	5
THUMPD2	NDE	5
LOC124905994	NF	5
LOC107986108	NF	5
PDE1A	NDE	5
NEGR1	NDE	5
LOC105379292	NF	5
ZFHX3	NDE	5
ZNF385D	NDE	5
DOK5	NDE	5
FSTL4	NDE	5
DENND1A	NDE	5
CCDC12	NDE	5
CNTNAP2	NDE	5
LOC107986623	NF	5
KCNIP4	NDE	5
PPARGC1A	NDE	5
RARB	NDE	5
GALNTL6	NDE	5
DPP10	NDE	5
EIF2S3	NDE	5
CIT	NDE	5
IL1RAPL1	NDE	5
FGF13	NDE	5
LOC105374524	NF	5
SDK1	NDE	5
AAK1	NDE	5
NBAS	NDE	5
SATL1	NDE	5
LOC105376634	NF	5
AOPEP	NDE	5
LOC107986449	NF	4
TLR1	NDE	4
PALLD	NDE	4
NRAS	NDE	4
CSDE1	NDE	4
PIK3R3	NDE	4
P3R3URF-PIK3R3	NF	4
LOC107985364	NF	4
LOC105369322	NF	4
RBPMS	NDE	4
LOC105378977	NF	4
LOC124902743	NF	4
PRUNE2	NDE	4
LOC105375691	NF	4
LOC105375040	NF	4
IL20RA	NDE	4
LINC00370	NF	4
LINC02496	NF	4
TLR3	NDE	4
FOXP1	NDE	4
LOC107984693	NF	4
MRAS	NDE	4
PLXND1	NDE	4
FASTKD1	NDE	4
COL4A4	NDE	4
LINC01344	NF	4
EPHX4	NDE	4
PYGB	NDE	4
LOC105371356	NF	4
CABLES1	NDE	4
KALRN	NDE	4
DCTN1	NDE	4
RPL37A	NDE	4
RPL37A-DT	NF	4
CFAP107	NF	4
EYA3	NDE	4
LINC01681	NF	4
PTPN14	NDE	4
STK32B	NDE	4
OTOG	NDE	4
EYS	NF	4
LINC00502	NF	4
LOC105377097	NF	4
LOC124906243	NF	4
BACH2	NDE	4
HEPHL1	NF	4
LOC105376449	NF	4
GRM7	NDE	4
KLHL32	NDE	4
CACNA1E	NDE	4
GPHN	NDE	4
LOC105374111	NF	4
CSMD1	NDE	4
SUMF1	NDE	4
ESRRG	NDE	4
NTNG1	DE	4
LOC105370777	NF	4
XKR4	NDE	4
APPL2	NDE	4
PHACTR1	NDE	4
LOC124905038	NF	4
FGF14	NDE	4
CCSER1	NDE	4
GPD1L	NDE	4
MYCBP2	NDE	4
RUBCNL	NDE	4
B3GALT1	NDE	4
GTDC1	NDE	4
LOC105369844	NF	4
DNAH14	NDE	4
RYR2	NDE	4
TYW3	NDE	4
LMX1A	NDE	4
LOC124902439	NF	4
PTCHD1	NDE	4
ECE1	NDE	4
FCAMR	NF	4
NRG1-IT1	NF	4
SH3RF2	NDE	4
LOC107986458	NF	4
LINGO2	NDE	4
PRKN	NDE	4
LINC03000	NF	4
CACNA2D3	NDE	4
ROBO2	NDE	4
CHRDL1	NDE	4
GPC5	NDE	4
LINC00907	NF	4
PCDH19	NDE	4
MIR99AHG	NDE	4
NCAM2	NDE	4
LOC107984568	NF	3
WFDC1	NDE	3
LOC102724749	NF	3
LOC105374976	NF	3
LOC124900213	NF	3
RNGTT	NDE	3
LRP5	NDE	3
GRAMD2B	NDE	3
LOC124901056	NF	3
SEC24D	NDE	3
DOCK5	NDE	3
LOC105377177	NF	3
PGM5	NDE	3
EPHB1	NDE	3
LOC102724019	NF	3
RBM47	NDE	3
FOXP2	NDE	3
FUT9	NDE	3
SDCCAG8	NDE	3
GLI3	NDE	3
IGF1R	NDE	3
RNF41	NDE	3
PRDX1	NDE	3
MMACHC	NDE	3
LINC02884	NF	3
LOC105375523	NF	3
LOC107986256	NF	3
UBE2J1	NDE	3
LOC105373122	NF	3
GAN	NDE	3
XRRA1	NDE	3
CTB-99A3.1	NF	3
PARD3	NDE	3
LOC107987108	NF	3
PLG	NDE	3
LINC01504	NF	3
SNAP91	NDE	3
RASGRF2	NDE	3
LOC124900954	NF	3
MRPS27	NDE	3
MANBA	NDE	3
ARHGAP24	NDE	3
GPAT3	NDE	3
EDNRA	NDE	3
BRPF1	NDE	3
CD200R1	NDE	3
LINC02614	NF	3
LOC124900169	NF	3
ADAMTS18	NDE	3
NELL2	NDE	3
TRPM3	NDE	3
LOC105376078	NF	3
LOC101929321	NF	3
LOC105374510	NF	3
NSG1	NDE	3
TKT	NDE	3
LOC105369838	NF	3
RAPGEF5	NDE	3
SUCLG2-DT	NF	3
GEMIN2	NDE	3
LOC124905276	NF	3
BBOX1-AS1	NF	3
PRDM10	NDE	3
LEPROTL1	NDE	3
LOC124901683	NF	3
LOC124905260	NF	3
LOC124905261	NF	3
MX1	NDE	3
SEMA3D	NDE	3
NFAM1	NDE	3
SAMD12-AS1	NF	3
CREB5	NDE	3
LDB2	NDE	3
CLOCK	NDE	3
ZBTB20	NDE	3
KCNMB2	NDE	3
KCNMB2-AS1	NF	3
KBTBD12	NDE	3
SMARCAL1-AS1	NF	3
LOC105373909	NF	3
WNT7A	NDE	3
SILC1	NF	3
LYST	NDE	3
LOC107984997	NF	3
LRIG2-DT	NF	3
SDE2	NDE	3
ELAVL2	NDE	3
NOL9	NDE	3
USP48	NDE	3
HSD17B2	NDE	3
LOC105371363	NF	3
LOC102724830	NF	3
LINC01176	NF	3
LOC124901499	NF	3
VNN3P	NDE	3
ANKRD27	NDE	3
STEAP1B	NDE	3
MAP4K3	NDE	3
COL11A1	NDE	3
LOC105371460	NF	3
CLCA1	NDE	3
LOC124904210	NF	3
MRPS21	NDE	3
LINC02608	NF	3
GPR183	NDE	3
UBAC2	NDE	3
C2CD3	NDE	3
LOC105376567	NF	3
LINC01088	NDE	3
HTT	NDE	3
LOC105374392	NF	3
SUGCT	NDE	3
KCNH8	NDE	3
CNTN4	NDE	3
PPM1L	NDE	3
ITSN1	NDE	3
LOC107986284	NF	3
ADAMTS3	NDE	3
LOC105375751	NF	3
HELQ	NDE	3
APBB2	NDE	3
ZSWIM6	NDE	3
NIPBL	NDE	3
TNS3	NDE	3
SCFD2	NDE	3
EXT1	NDE	3
INPP4B	NDE	3
SOX5	NDE	3
GRIN2A	DE	3
NEBL	NDE	3
GSE1	NDE	3
LINC02718	NF	3
MTMR7	NDE	3
CTNND2	NDE	3
PDE4D	NDE	3
PCDH7	NDE	3
RNF128	NDE	3
LOC101927026	NF	3
LOC107984615	NF	3
KCNAB1	NDE	3
KANSL1	NDE	3
BMERB1	NDE	3
LINC02231	NF	3
LINC02930	NF	3
RUNX1	NDE	3
IQSEC1	NDE	3
LOC105377795	NF	3
LRRTM4	NDE	3
AFF3	NDE	3
IL1RN	NDE	3
LTBP1	NDE	3
LOC105371664	NF	3
LOC105370003	NF	3
KCNH1	NDE	3
LOC105372901	NF	3
ADGRL2	NDE	3
GABRB1	NDE	3
TRIM2	NDE	3
MCF2L2	NDE	3
ITGA4	NDE	3
CTNNA2	NDE	3
GLIS1	NDE	3
FAM78B	NDE	3
NOS1AP	NDE	3
LOC107985251	NF	3
LOC105370214	NF	3
LOC105371114	NF	3
FBN2	NDE	3
CXCL13	NDE	3
AOX3P-AOX2P	NF	3
RERE	NDE	3
PCDH9	NDE	3
LOC105374523	NF	3
PTPRD	NDE	3
TMEM132C	NDE	3
SAMD12	NDE	3
MAGI1	NDE	3
ANKFN1	NDE	3
CFAP20DC-DT	NF	3
PXDNL	NDE	3
LRFN2	NDE	3
CASC20	NF	3
SLC25A21	NDE	3
LOC107985242	NF	3
LOC124904475	NF	3
CDC42BPA	NDE	3
RGS7	NDE	3
L3MBTL4	NDE	3
LINC02715	NF	3
CAMK2D	NDE	3
RPS6KC1	NDE	3
TIAM1	NDE	3
RORA	NDE	3
ADAMTSL1	NDE	3
ASIC2	NDE	3
APBA2	NDE	3
ATRNL1	NDE	3
PRKG1	NDE	3
CLSTN2	NDE	3
ALK	NDE	3
PDK3	NDE	3
LOC107985684	NF	3
LOC124903715	NF	2
FAM47E-STBD1	NF	2
LINC00928	NF	2
PDE7B	NDE	2
LOC101928373	NF	2
EGFLAM	NDE	2
LINC01484	NF	2
C12orf42	NF	2
LOC105374946	NF	2
ADGRV1	NDE	2
LOC124903330	NF	2
NAV2-AS4	NF	2
BANK1	NDE	2
UNC13B	NDE	2
LOC101927281	NF	2
NR2E1	NDE	2
PSME4	NDE	2
LOC105378850	NF	2
PPEF1	NDE	2
PTPRJ	NDE	2
ARL5B	NDE	2
PINK1	NDE	2
PINK1-AS	NF	2
MTARC1	NDE	2
LINC00970	NF	2
LARGE1	NDE	2
LOC124905105	NF	2
FERMT2	NDE	2
LOC105370500	NF	2
CNDP2	NDE	2
LOC105375452	NF	2
FREM2	NDE	2
CWC25	NDE	2
PAPPA	NDE	2
PAPPA-AS2	NF	2
SLC9A7	NDE	2
LOC105378392	NF	2
MPPED2	NDE	2
LINC02445	NF	2
TSPAN8	NDE	2
ZNF609	NDE	2
KRBOX4	NDE	2
HINT3	NDE	2
PYGL	NDE	2
TULP4	NDE	2
LOC107986479	NF	2
CDIN1	NDE	2
LOC124901067	NF	2
SYNE1	NDE	2
LCORL	NDE	2
SRP72	NDE	2
LOC105377407	NF	2
TBC1D1	NDE	2
LOC102724929	NF	2
LINC02578	NF	2
MAN2A2	NDE	2
SEM1	NDE	2
LOC107986825	NF	2
LRRFIP2	NDE	2
ARHGEF18	NDE	2
LINC02878	NF	2
ADRA1B	NDE	2
SLC5A1	NDE	2
FAR2	NDE	2
PAX6-AS1	NF	2
PRRC2B	NDE	2
LOC105375723	NF	2
A2M	NDE	2
KLRG1	NDE	2
LOC105375199	NF	2
CSTF3-DT	NF	2
LOC105378199	NF	2
FBXO38-DT	NF	2
PARM1	NDE	2
PCDH12	NDE	2
MOBP	NDE	2
RAF1	NDE	2
MCM8	NDE	2
MAPK4	NDE	2
LOC124902925	NF	2
SYT1	NDE	2
CSMD3	NDE	2
LRRK1	NDE	2
LOC105371026	NF	2
CCNK	NDE	2
CCDC85C	NDE	2
DICER1-AS1	NDE	2
KCNC2	NDE	2
OPCML	NDE	2
LOC105369580	NF	2
PRCP	NDE	2
LINC02734	NF	2
ODAD2P1	NF	2
COL15A1	NDE	2
VPS37A	NDE	2
SAMD5	NDE	2
CRYBG1	NDE	2
LOC101927405	NF	2
SLC45A2	NDE	2
LOC107986350	NF	2
GALNT1	NDE	2
LOC105372064	NF	2
PIGN	NDE	2
LRRC37B	NDE	2
ADORA2B	NDE	2
UNC13C	NDE	2
RNF6	NDE	2
DLEU7	NDE	2
GFRA1	NDE	2
NKAIN3	NDE	2
PREX2	NDE	2
LOC101927609	NF	2
LOC107986772	NF	2
LOC101929770	NF	2
ZNF451	NDE	2
ZNF451-AS1	NF	2
CAPSL	NDE	2
SLC2A9	NDE	2
LINC02615	NF	2
MEPE	NDE	2
LINC00504	NF	2
NPFFR2	NDE	2
LINC02041	NF	2
GRIK1	NDE	2
LINC01572	NF	2
GABRB3	NDE	2
SGPP1	NDE	2
LOC124903327	NF	2
LOC105370174	NF	2
ZNF664-RFLNA	NF	2
LOC102723370	NF	2
LOC102723568	NF	2
LOC105369309	NF	2
OR51B5	NF	2
OR51I1	NF	2
WDFY4	NDE	2
UGCG	NDE	2
LOC105377785	NF	2
UMAD1	NDE	2
LOC105377697	NF	2
DNAH5	NDE	2
C9	NDE	2
RNF180	NDE	2
ANXA3	NDE	2
HGD	NDE	2
LINC00635	NF	2
PDE3A	NDE	2
WWOX-AS1	NF	2
CCDC192	NDE	2
SCN11A	NDE	2
DYNC1I1	NDE	2
RAMP1	NDE	2
CDR2L	NDE	2
YAP1	NDE	2
RICTOR	NDE	2
ENPP6	NDE	2
OLA1	NDE	2
GALNT14	NDE	2
ACTR3-AS1	NF	2
LOC124901589	NF	2
LOXL3	NDE	2
DOCK10	NDE	2
C4orf50	NF	2
LINC02660	NF	2
DTNB	NDE	2
LOC102724542	NF	2
LINC02923	NF	2
LOC107985948	NF	2
LOC105373447	NF	2
EXOC6B	NDE	2
SP110	NDE	2
VSNL1	NDE	2
RABEPK	NDE	2
LOC105373633	NF	2
CACNB4	NDE	2
LIFR	NDE	2
LIFR-AS1	NF	2
ANKRD44	NDE	2
ERBB4	NDE	2
LOC101928273	NF	2
KIF5C	NDE	2
TMED5	NDE	2
GALNT2	NDE	2
LOC107985241	NF	2
GRIK3	NDE	2
EGFL6	NDE	2
LOC105377687	NF	2
FGGY	NDE	2
OMA1	NDE	2
LOC105378926	NF	2
ASTN1	NDE	2
LOC124904487	NF	2
SYT6	NDE	2
DNAI3	NDE	2
KCNC1	NDE	2
EXO1	NDE	2
AKR1A1	NDE	2
ST6GALNAC3	NDE	2
TMIGD3	NF	2
TXNDC16	NDE	2
PLPP3	NDE	2
ANGPTL3	NDE	2
DOCK7	NDE	2
HMCN1	NDE	2
KHDRBS3	NDE	2
LINC01762	NF	2
SLC16A4	NDE	2
ZNF136	NDE	2
PTPRT-DT	NF	2
P4HA1	NDE	2
STRA8	NF	2
NUP155	NDE	2
TSPEAR-AS1	NF	2
COL23A1	NDE	2
SMS	NDE	2
KIAA2012-AS1	NF	2
KIAA2012	NF	2
PDE11A	NDE	2
SNHG31	NF	2
KYNU	NDE	2
CPPED1	NDE	2
IL1R1	NDE	2
IL1R1-AS1	NF	2
ATOH8	NDE	2
SPATS2L	NDE	2
LOC101927741	NF	2
RTN4R	NDE	2
USP34	NDE	2
MAP2	NDE	2
SH3BGR	NDE	2
GET1-SH3BGR	NF	2
PDCD4	NDE	2
HNRNPCL1	NDE	2
PDE4B	DE	2
TNFRSF8	NDE	2
LOC124904563	NF	2
CLEC9A	NDE	2
LOC105372762	NF	2
LRRC31	NDE	2
GCNT2	NDE	2
CHRM3	NDE	2
MGAT4FP	NF	2
DPH6	NDE	2
LRRC9	NDE	2
PCNX4-DT	NF	2
PANX3	NF	2
FLI1	NDE	2
TLE1	NDE	2
RPSAP58	NF	2
FMN1	NDE	2
LOC107984089	NF	2
MDGA2	NDE	2
R3HCC1L	NDE	2
RHOBTB2	NDE	2
LOC107984124	NF	2
CTCFL	NDE	2
SYT17	NDE	2
LOC105370603	NF	2
CCNY	NDE	2
HK1	NDE	2
JAZF1	NDE	2
LOC105377721	NF	2
DGCR5	NDE	2
SKA1	NDE	2
HERPUD1	NDE	2
CA12	NDE	2
LINC02296	NF	2
LOC105370452	NF	2
CD63	NDE	2
CD63-AS1	NF	2
LOC105370056	NF	2
LINC02826	NF	2
NLRP14	NDE	2
IDO2	NDE	2
PCMTD1	NDE	2
FSTL5	DE	2
SPATA5	NF	2
LOC112267879	NF	2
LOC107985677	NF	2
SERPINB5	NDE	2
PALB2	NDE	2
UBR1	NDE	2
TSPAN18	NDE	2
LOC105379352	NF	2
SEPTIN7P14	NF	2
LOC107986094	NF	2
SPTBN1	NDE	2
HS1BP3	NDE	2
LOC102724861	NF	2
DNMT3A	NDE	2
SNED1	NDE	2
SNED1-AS1	NF	2
LINC01792	NF	2
SRGAP2	NDE	2
LINC00184	NF	2
ELAPOR1	NDE	2
RSU1	NDE	2
WDR7	NDE	2
NTNG2	DE	2
PTCHD1-AS	NF	2
NETO1	NDE	2
DSCAML1	NDE	2
RYR3	NDE	2
DISC1FP1	NF	2
UBASH3B	NDE	2
AOC1	NDE	2
LOC105375567	NF	2
LAMB4	NF	2
MYH10	NDE	2
EXOC4	NDE	2
SPOCK1	NDE	2
FRMD4A	NDE	2
CTNNA3	NDE	2
SEMA5A	NDE	2
LOC102724210	NF	2
LOC105378247	NF	2
LOC105369867	NF	2
NTRK3	NDE	2
ADARB2	NDE	2
LINC00536	NF	2
HDAC9	NDE	2
CACNA1C	DE	2
NELL1	NDE	2
PAM	NDE	2
TENM3	NDE	2
JAKMIP1	NDE	2
DIAPH2	NDE	2
PFKFB3	NDE	2
MALRD1	NDE	2
LOC105375951	NF	2
MSR1	NDE	2
ANK1	NDE	2
NLGN1	NDE	2
CTNNBL1	NDE	2
SLC36A4	NDE	2
APOB	NDE	2
NRXN1	NDE	2
ATP6V1C2	NDE	2
NCKAP5	NDE	2
TANC1	NDE	2
NT5DC4	NDE	2
ANXA4	NDE	2
DNAH6	NDE	2
SLC35F3	NDE	2
CSMD2	NDE	2
SLC8A3	NDE	2
SIPA1L2	NDE	2
LINC01036	NF	2
TNR	NDE	2
MACROD2	NDE	2
CDH13	NDE	2
WASHC5	NDE	2
DOCK2	NDE	2
TENM2	NDE	2
DCHS2	NDE	2
LOC729732	NF	2
FAM86B2-DT	NF	2
LYZL4	NDE	2
DLGAP1	NDE	2
DSG1-AS1	NF	2
RAD51B	NDE	2
PPHLN1	NDE	2
LOC100130207	NF	2
FAM172A	NF	2
STK39	NDE	2
MGAT5	NDE	2
SPAG16	NDE	2
IGFBP-AS1	NF	2
VAC14	NDE	2
RABGAP1L	NDE	2
MROH7	NDE	2
MROH7-TTC4	NF	2
TNFSF4	NDE	2
LOC100506023	NF	2
AR	NDE	2
PFKFB1	NDE	2
GRIP1	NDE	2
PCDH15	NDE	2
SLC28A2	NDE	2
SLC28A2-AS1	NF	2
CMKLR1	NDE	2
ZNF365	NDE	2
LINC02841	NF	2
LOC107984805	NF	2
HYKK	NDE	2
GPC6	NDE	2
CRYL1	NDE	2
CNTN5	NDE	2
DOCK1	NDE	2
ZFPM2-AS1	NF	2
TRERF1	NDE	2
SEMA6A	NDE	2
EPB41L4A	NDE	2
LOC107986178	NF	2
LOC124905213	NF	2
HORMAD2	NDE	2
NFATC2	NDE	2
RNF165	NF	2
DSEL-AS1	NF	2
ENOX1	NDE	2
LOC124903159	NF	2
ETV6	NDE	2
KIAA1549L	NDE	2
TRIM44	NDE	2
LOC105378485	NF	2
CALN1	NDE	2
LOC107986777	NF	2
TPK1	NDE	2
GRM8	NDE	2
KDM1B	NDE	2
FRAS1	NDE	2
CCDC158	NDE	2
SLC9A9	NDE	2
TSHZ3	NDE	2
OCA2	NDE	2
ZC3H3	NDE	2
SCML4	NDE	2
SUCLG2	NDE	2
SCN9A	NDE	2
SCN1A-AS1	NF	2
MYO1B	NDE	2
NR5A2	NDE	2
ST7L	NDE	2
STIL	NDE	2
GABRA3	NDE	2
LAMP2	NDE	2
INSR	NDE	2
LRMDA	NDE	2
GNA14	NDE	2
RRAGD	NDE	2
LOC105374441	NF	1
ANTXRLP1	NF	1
LOC101929432	NF	1
OR6J1	NF	1
SLC14A2	NDE	1
LOC105372093	NF	1
LRAT	NDE	1
SLC35B3	NDE	1
LOC100506207	NF	1
PITPNC1	NDE	1
ADCYAP1	NDE	1
C18orf63	NF	1
LOC105371197	NF	1
FBXO22	NDE	1
CAPN7	NDE	1
LOC124902384	NF	1
SAP30-DT	NF	1
SYCP2	NDE	1
PTPRB	NDE	1
LOC105369828	NF	1
TVP23A	NDE	1
DOCK3	NDE	1
FAF1	NDE	1
FAF1-AS1	NF	1
LINC02994	NF	1
MAP3K19	NDE	1
ST6GALNAC5	NDE	1
CSF2RB	NDE	1
ANKFY1	NDE	1
MIR548AV	NF	1
LOC102723436	NF	1
PYHIN1	NDE	1
GON4L	NDE	1
SLC4A4	NDE	1
ZNF284	NDE	1
PAN3	NDE	1
STXBP6	NDE	1
LOC105374971	NF	1
CD44	NDE	1
CD44-AS1	NF	1
KIAA1191	NDE	1
DSTNP2	NF	1
LOC105369632	NF	1
MYO1D	NDE	1
MIR892B	NF	1
MIR892A	NF	1
CHODL	NDE	1
DOK6	NDE	1
LOC105370324	NF	1
STXBP4	NDE	1
IRAG2	NDE	1
TLE4	NDE	1
FLT1	NDE	1
PACS1	DE	1
PPP1R14C	NDE	1
FGL2	NDE	1
CCDC146	NDE	1
BIVM	NDE	1
BIVM-ERCC5	NF	1
MAP7	NDE	1
VAT1L	NDE	1
KIAA1210	NDE	1
EIF2S1	NDE	1
LOC105377725	NF	1
TAS2R1	NF	1
LINC02112	NF	1
LOC124902761	NF	1
LINC02386	NF	1
FBXL21P	NDE	1
PDSS2	NDE	1
LINC02429	NF	1
HTR4	NDE	1
LOC107986462	NF	1
LINC03017	NF	1
MAD1L1	NDE	1
LOC339975	NF	1
LINC02228	NF	1
VIPR1	NDE	1
LOC105379078	NF	1
RHOT1	NDE	1
POMP	NDE	1
SARDH	NDE	1
IL21R	NDE	1
TGIF2	NDE	1
TGIF2-RAB5IF	NF	1
UST	NDE	1
LOC124901020	NF	1
LOC124900762	NF	1
LOC105372018	NF	1
LOC124904367	NF	1
COL5A1	NDE	1
LOC105375996	NF	1
LOC105372190	NF	1
SPATS2	NDE	1
OR7A17	NF	1
TMEM71	NDE	1
MEF2C	NDE	1
MYF6	NDE	1
FAM214B	NF	1
TRG-AS1	NDE	1
DCC	NDE	1
LINC00160	NF	1
LOC107985515	NF	1
LOC100128988	NF	1
ZNF667-AS1	NDE	1
LOC124904776	NF	1
ZFP30	NDE	1
C9orf152	NF	1
NXPE2	NF	1
LOC105369506	NF	1
GRID1	NDE	1
FAM87A	NF	1
ATAD2	NDE	1
BCAP29	NDE	1
DUS4L-BCAP29	NF	1
LOC105375554	NF	1
DNAH11	NDE	1
WAKMAR2	NF	1
CTB-49A3.2	NF	1
LOC101927421	NF	1
CXCL14	NDE	1
NDST1	NDE	1
MIR548XHG	NF	1
PRNT	NF	1
ZNF180	NDE	1
DNAH9	NDE	1
LOC101928350	NF	1
ESRRB	NDE	1
LINC02331	NF	1
LOC105370310	NF	1
MGST1	NDE	1
PRMT3	NDE	1
GPR158	NDE	1
LOC107987046	NF	1
LOC105376250	NF	1
ASAP1	NDE	1
LRRCC1	NDE	1
RBM28	NDE	1
SND1	NDE	1
CDK6	NDE	1
KCND2	NDE	1
LOC107986614	NF	1
LOC105374914	NF	1
COL12A1	NDE	1
TINAG	NDE	1
DPYSL3	NDE	1
LOC105378228	NF	1
LOC101927078	NF	1
ADGRL3	NDE	1
LOC124900822	NF	1
EVC2	NDE	1
LOC124900166	NF	1
FAM13A	NDE	1
GLRA3	NDE	1
CISD2	NDE	1
LOC105377002	NF	1
ATP11B	NDE	1
RBM6	NDE	1
TAFA4	NDE	1
USP13	NDE	1
SHQ1	NDE	1
TGFBR2	NDE	1
HCFC1	NDE	1
ZNF225	NDE	1
ALPK2	NDE	1
DSG2	NDE	1
NEDD4L	NDE	1
PKD1L2	NDE	1
BCO1	NDE	1
DAPK2	NDE	1
LOC102724465	NF	1
SLC35F4	NDE	1
LOC105370438	NF	1
SPTLC2	NDE	1
LOC105370519	NF	1
PPP2R5E	NDE	1
TIGAR	NDE	1
ARL14EP-DT	NF	1
OTUB1	NDE	1
GRM5	NDE	1
LOC124902504	NF	1
SHTN1	NDE	1
CASC2	NF	1
LOC124902417	NF	1
LOC100129066	NF	1
KIF24	NDE	1
TPD52	NDE	1
TPD52-MRPS28	NF	1
ATP6V1C1	NDE	1
UBE2W	NDE	1
LOC105375633	NF	1
CARD11	NDE	1
UTRN	NDE	1
LOC101928516	NF	1
AKAP7	NDE	1
ANXA6	NDE	1
LOC124900819	NF	1
LOC107986325	NF	1
HTR1F	NDE	1
RNF217	NDE	1
TAFA1	NDE	1
LOC107986019	NF	1
HBD	NDE	1
LOC105378102	NF	1
MECOM	NDE	1
SCHIP1	NDE	1
IQCJ-SCHIP1	NF	1
LOC105377382	NF	1
LOC124900763	NF	1
ARHGAP28	NDE	1
TRAIP	NDE	1
LOC105374557	NF	1
GALNT15	NDE	1
PBRM1	NDE	1
RANBP2	NDE	1
EDAR	NF	1
WDR11-DT	NF	1
ME1	NDE	1
ADGRA3	NDE	1
LINC01278	NDE	1
TRIM72	NDE	1
RPS6KA5	NDE	1
COL22A1	NDE	1
LOC105374618	NF	1
OR5AN1	NF	1
FOCAD	NDE	1
TPST1	NDE	1
LOC105376384	NF	1
BMPR1A	NDE	1
LOC105373910	NF	1
CCDC195	NF	1
ANTXR1	NDE	1
LOC124906019	NF	1
SLC8A1	NDE	1
SLC8A1-AS1	NF	1
BCAT1	NDE	1
CRIM1	NDE	1
CAMKMT	NDE	1
MARCHF4	NDE	1
ITGA8	NDE	1
SRPK2	DE	1
WDR75	NDE	1
F11	NDE	1
LOC107985969	NF	1
TTC21B	NDE	1
LRCH1	NDE	1
STK36	NDE	1
TEX35	NDE	1
LOC101928866	NF	1
LOC107984850	NF	1
OVOS2	NDE	1
ARNT	NDE	1
SPRR2G	NF	1
GPR161	NDE	1
CPNE8	NDE	1
LOC105377999	NF	1
LOC105378654	NF	1
WDR26	NDE	1
LMO4	NDE	1
LOC124904212	NF	1
FBXO6	NDE	1
CEP104	NDE	1
ZNF496	NDE	1
C9orf85	NF	1
SDC3	NDE	1
FGF10	NDE	1
GORAB-AS1	NF	1
AGBL4	NDE	1
KIF1B	NDE	1
LOC101928622	NF	1
COPS2	NDE	1
CACHD1	NDE	1
SUSD4	NDE	1
MAN1C1	NDE	1
PFKFB2	NDE	1
YOD1	NDE	1
SERPINA7	NDE	1
CXorf38	NF	1
MB	NDE	1
DEFB127	NF	1
LOC105372049	NF	1
OR3A2	NF	1
OR1R1P	NF	1
LOC613266	NF	1
SELENOOLP	NF	1
KLHL14	NDE	1
OBI1-AS1	NF	1
MTA2	NDE	1
LOC105378350	NF	1
LRRC61	NDE	1
ACTR3C	NDE	1
ALDH7A1	NDE	1
B4GALT6	NDE	1
ACE	NDE	1
LOC107984893	NF	1
KIF23-AS1	NF	1
CEMIP	NDE	1
HEATR4	NF	1
ACOT1	NDE	1
LOC124903344	NF	1
LOC105370529	NF	1
LINC02366	NF	1
SMARCA2	NDE	1
PDGFRL	NDE	1
DLGAP2	NDE	1
DENND3	NDE	1
MKLN1	NDE	1
LOC105378071	NF	1
EDIL3	NDE	1
SGCD	NDE	1
MAML3	NDE	1
SEL1L3	NDE	1
HSPBAP1	NDE	1
BMPER	NDE	1
SYN2	NDE	1
RAB8B	NDE	1
LOC105379151	NF	1
SCHLAP1	NF	1
LOC105373914	NF	1
LOC107985992	NF	1
ZFHX3-AS1	NF	1
PPP1R13B	NDE	1
LOC105375974	NF	1
PSD3	NDE	1
HIPK2	NDE	1
WIPF1	NDE	1
CEP68	NDE	1
DNAH7	NDE	1
NAT8	NDE	1
SPAG16-DT	NF	1
DCDC2C	NF	1
TRPC5	NDE	1
TSHR	NDE	1
LOC101928462	NF	1
OAS3	NDE	1
ZBTB44	NDE	1
OR2AT4	NF	1
LOC102724520	NF	1
IMPG1	NDE	1
GOLPH3	NDE	1
LOC105377488	NF	1
LINC02477	NF	1
CHN1	NDE	1
SFPQ	NDE	1
LOC105378856	NF	1
COL24A1	NDE	1
TIMM17A	NDE	1
CFH	NDE	1
GORAB	NDE	1
PLD5	NDE	1
FCRL5	NDE	1
UBR4	NDE	1
USH2A	NDE	1
USH2A-AS2	NF	1
SHE	NDE	1
LOC105371656	NF	1
CTTNBP2NL	NDE	1
SNTB2	NDE	1
PROX1-AS1	NF	1
MICOS10	NDE	1
MICOS10-NBL1	NF	1
ZCCHC17	NDE	1
MYOM3	NDE	1
LOC107984931	NF	1
LOC101926964	NF	1
MGST3	NDE	1
LOC105378888	NF	1
OR2L13	NDE	1
LOC105378747	NF	1
LOC124904512	NF	1
DISC1	NDE	1
TSNAX-DISC1	NF	1
LMNA	NDE	1
LRRC8C	NDE	1
RGSL1	NF	1
ADCY2	DE	1
CSRP1	NDE	1
SSBP3	NDE	1
SPOCD1	NDE	1
FMN2	NDE	1
LOC107986931	NF	1
LOC105376809	NF	1
TRIM63	NDE	1
RNF19A	NDE	1
LOC124904565	NF	1
OLFML2B	NDE	1
KIF26B	NDE	1
SPRR3	NF	1
ITPKB	NDE	1
PMVK	NDE	1
SLC22A15	NDE	1
AKNAD1	NDE	1
SPATA42	NF	1
KIFAP3	NDE	1
SHROOM4	NDE	1
ZBED4	NDE	1
EFCAB6	NDE	1
PLCB4	NDE	1
PRODH2	NDE	1
MAP2K5	NDE	1
SV2B	NDE	1
KLHL1	NDE	1
SCEL	NDE	1
LOC105369878	NF	1
PPFIA2	NDE	1
JAML	NDE	1
NAA40	NDE	1
LOC105376350	NF	1
LOC105378311	NF	1
LOC105376240	NF	1
MIR31HG	NDE	1
CDC45	NDE	1
IGSF5	NDE	1
CYP24A1	NDE	1
LOC642484	NF	1
LINC01905	NF	1
LINC01543	NF	1
CCBE1	NDE	1
LOC105372112	NF	1
LOC105371749	NF	1
HNF1B	NDE	1
PSMD12	NDE	1
SGF29	NDE	1
HYDIN	NDE	1
SORD2P	NF	1
LOC124900612	NF	1
ABHD2	NDE	1
IFT88	NDE	1
FGF14-IT1	NF	1
DCLK1	NDE	1
DOCK9	NDE	1
LINC02410	NF	1
SNRPF-DT	NF	1
GRIN2B	NDE	1
LINC02389	NF	1
LINC01493	NF	1
LOC105376635	NF	1
PDE2A	NDE	1
LOC105369377	NF	1
PDGFD	NDE	1
C11orf65	NF	1
GAB2	NDE	1
LOC105369402	NF	1
OR7E5P	NF	1
COL13A1	NDE	1
LOC102724333	NF	1
PTEN	NDE	1
LOC124902258	NF	1
FRMPD1	NDE	1
LOC105379354	NF	1
RALYL	NDE	1
CFAP47	NDE	1
NKAP	NDE	1
MAGED1	NDE	1
LOC105373204	NF	1
APEX2	NDE	1
LOC101928437	NF	1
RHOXF1-AS1	NF	1
PAK3	NDE	1
SLC25A17	NDE	1
LINC02885	NF	1
DEPDC5	NDE	1
LOC124900465	NF	1
EBF4	NDE	1
LOC105372371	NF	1
ZNF224	NDE	1
ZNF225-AS1	NF	1
RALBP1	NDE	1
CTIF	NDE	1
TAF4B	NDE	1
RIT2	NDE	1
SLC13A5	NDE	1
AFMID	NDE	1
COG1	NDE	1
ST6GALNAC1	NDE	1
MAP2K4	NDE	1
USB1	NDE	1
TXNDC11	NDE	1
LOC105370891	NF	1
ETFA	NDE	1
TMED3	NDE	1
SCAMP2	NDE	1
SECISBP2L	NDE	1
GABRG3	NDE	1
TDRD9	NDE	1
GNG2	NDE	1
NALF1	NDE	1
PLBD1	NDE	1
LRIG3-DT	NF	1
GPR19	NDE	1
AEBP2	NDE	1
ANO2	NDE	1
HYOU1	NDE	1
LINC02688	NF	1
LOC124902605	NF	1
SLC1A2	NDE	1
LINC02553	NF	1
AMOTL1	NDE	1
ARHGEF17	NDE	1
ANO1	NDE	1
LOC107984059	NF	1
BUB3	NDE	1
DNA2	NDE	1
LARP4B	NDE	1
LARP4B-DT	NF	1
HPSE2	NDE	1
SPOCK2	NDE	1
ZNF438	NDE	1
CDC14B	NDE	1
NFIB	NDE	1
FUT10	NDE	1
NUGGC	NF	1
LOC105379360	NF	1
ZFPM2	NDE	1
RP1	NDE	1
BAALC	NDE	1
INTS10	NDE	1
FBXO16	NDE	1
MCPH1	NDE	1
LOC101926956	NF	1
LINC03021	NF	1
LINC01111	NF	1
AHCYL2	NDE	1
BBS9	NDE	1
HECW1	NDE	1
MIOS	NDE	1
AUTS2	NDE	1
RNF32-DT	NDE	1
ELAPOR2	NDE	1
ZNF767P	NDE	1
CADPS2	NDE	1
PACRG	NDE	1
MIR4464	NF	1
LOC105377891	NF	1
STXBP5-AS1	NF	1
HIVEP1	NDE	1
AHI1	NDE	1
LOC124901407	NF	1
USP45	NDE	1
TSTD3	NDE	1
OR11A1	NF	1
BVES	NDE	1
OR2W1-AS1	NF	1
RPS6KA2	DE	1
AGPAT4	NDE	1
LOC101928354	NF	1
LAMA2	NDE	1
ADAMTS19	NDE	1
PRDM6	NDE	1
FYB1	NDE	1
LOC101929380	NF	1
LOC101929710	NF	1
LINC02150	NF	1
CATSPER3	NF	1
LINC01170	NF	1
LOC102723561	NF	1
FLT4	NDE	1
SRP19	NDE	1
REEP5	NDE	1
HSPA9	NDE	1
MRNIP	NDE	1
LINC01020	NF	1
THEGL	NF	1
WDR1	NDE	1
LOC105377254	NF	1
LOC124900813	NF	1
CACNA1F	NDE	1
ZNF41	NF	1
GAB3	NDE	1
TENM1	NDE	1
LOC107985675	NF	1
AFF2	NDE	1
IL1RAPL2	NDE	1
POLA1	NDE	1
USP26	NF	1
DRP2	NDE	1
ARHGAP6	NDE	1
ADSL	NDE	1
SGSM3	NDE	1
DGCR2	NDE	1
LOC124905078	NF	1
LOC105373075	NF	1
TEF	NDE	1
LOC105372988	NF	1
LOC105372777	NF	1
LOC105372790	NF	1
AGPAT3	NDE	1
TGM3	NDE	1
CDS2	NDE	1
RPN2	NDE	1
CDH4	NDE	1
LOC105372663	NF	1
LOC100420587	NF	1
GET3	NDE	1
CNN1	NDE	1
CLEC4GP1	NF	1
PTPN2	NDE	1
MYO5B	NDE	1
CCDC68	NDE	1
LOC102724417	NF	1
CDH19	NDE	1
LOC105372146	NF	1
LOC124904304	NF	1
DSC3	NDE	1
OSBPL1A	NDE	1
LOC105372173	NF	1
ASXL3	NDE	1
DBF4B	NDE	1
LOC107985044	NF	1
KRT38	NDE	1
HS3ST3A1	NDE	1
STX8	NDE	1
LOC400499	NF	1
CNTNAP4	NDE	1
SHISA9	NDE	1
LINC00922	NF	1
CDH8	NDE	1
TOX3	NDE	1
USP7	NDE	1
GPT2	NDE	1
LOC105370780	NF	1
ACSBG1	NDE	1
GCOM1	NDE	1
MYZAP	NDE	1
LINC00924	NF	1
LOC105370993	NF	1
PRKXP1	NDE	1
MFGE8	NDE	1
MEIS2	NDE	1
ATP8B4	NDE	1
MRPL46	NDE	1
FAN1	NDE	1
MTMR10	NDE	1
LOC105370982	NF	1
SFTA3	NDE	1
LINC01303	NF	1
AKAP6	NDE	1
TEX22	NDE	1
LOC101928046	NF	1
RGS6	NDE	1
LINC02315	NF	1
LINC00333	NF	1
LOC107984621	NF	1
TMEM272	NF	1
DAOA-AS1	NF	1
LOC105370202	NF	1
LINC01077	NF	1
TAS2R10	NDE	1
NCKAP5L	NDE	1
BCDIN3D-AS1	NF	1
LOC107984533	NF	1
LOC101928441	NF	1
BRI3BP	NDE	1
RIMBP2	NDE	1
LOC124903075	NF	1
TSPAN9	NDE	1
HRK	NDE	1
PTPRO	NDE	1
TRHDE	NDE	1
SRGAP1	NDE	1
LOC105369801	NF	1
STAT2	NDE	1
OAS2	NDE	1
B4GALNT1	NDE	1
SLC26A10	NDE	1
OLFML1	NDE	1
LOC105376588	NF	1
USP28	NDE	1
LOC124902655	NF	1
NECTIN1	NDE	1
RNF169	NDE	1
ATG16L2	NDE	1
LOC124902744	NF	1
PPP2R5B	NDE	1
F2	NDE	1
SYT9	NDE	1
APLP2	NDE	1
CUL5	NDE	1
USP2-AS1	NF	1
GAS2	NDE	1
DLG2	NDE	1
DDB2	NDE	1
VTI1A	NDE	1
LINC01515	NF	1
LOC105378339	NF	1
ITGB1-DT	NF	1
ADAM12	NDE	1
EIF3A	NDE	1
CDH23	NDE	1
LOC105376454	NF	1
LOC124900290	NF	1
LOC124900289	NF	1
LOC105376413	NF	1
ZNF518A	NDE	1
BLNK	NDE	1
MPP7	NDE	1
A1CF	NDE	1
LOC105378497	NF	1
JCAD	NDE	1
PHYH	NDE	1
CCDC7	NDE	1
LOC105378333	NF	1
FAM21EP	NF	1
LOC102723803	NF	1
PHF24	NDE	1
FAM205C	NF	1
SLC24A2	NDE	1
FANCC	NDE	1
MED27	NDE	1
MOB3B	NDE	1
IPPK	NDE	1
CENPP	NDE	1
ALDH1A1	NDE	1
KLF9-DT	NF	1
CTSL3P	NF	1
RUSC2	NDE	1
NR6A1	NDE	1
MIR181A2	NF	1
MIR181A2HG	NDE	1
BRD3OS	NDE	1
LOC124902020	NF	1
GTF2E2	NDE	1
SMIM18	NF	1
SLC7A2	NDE	1
CPQ	NDE	1
ATP6V1H	NDE	1
MTDH	NDE	1
GNRH1	NDE	1
CLVS1	NDE	1
LOC101927588	NF	1
POP1	NDE	1
LINC01605	NDE	1
ASAH1	NDE	1
SNTG1	NDE	1
PDE1C	NDE	1
DPP6	NDE	1
CLIP2	NDE	1
EEPD1	NDE	1
DNAJB6	NDE	1
GIMAP6	NDE	1
NRCAM	NDE	1
CASD1	NDE	1
LOC105375404	NF	1
LOC124901607	NF	1
TNPO3	NDE	1
SKAP2	NDE	1
CASC15	NDE	1
OFCC1	NDE	1
ADGRF4	NDE	1
CYB5R4	NDE	1
RIPPLY2-CYB5R4	NF	1
CDKAL1	NDE	1
PHACTR2	NDE	1
PLEKHG1	NDE	1
EPHA7	NDE	1
PKHD1	NDE	1
CLVS2	NDE	1
LAMA4	NDE	1
LOC107986633	NF	1
LOC105377848	NF	1
LINC00518	NF	1
LOC105378027	NF	1
LOC105374911	NF	1
STK32A	NDE	1
LOC102546299	NF	1
EBF1	NDE	1
ERGIC1	NDE	1
LOC124901135	NF	1
ARHGEF28	NDE	1
SLC36A3	NDE	1
SV2C	NDE	1
UTP15	NDE	1
IRX2	NDE	1
LINC01933	NDE	1
SMIM43	NDE	1
ALB	NDE	1
BMP2K	NDE	1
LOC105377548	NF	1
WDFY3	NDE	1
WDFY3-AS1	NF	1
APELA	NDE	1
C4orf19	NF	1
CLNK	NF	1
FREM3	NDE	1
RNF150	NDE	1
LINC02469	NF	1
TMPRSS11A	NF	1
ZNF827	NDE	1
C4orf51	NF	1
LOC107986195	NF	1
LOC439933	NF	1
NDST4	NDE	1
PAPSS1	NDE	1
TBCK	NDE	1
LOC105377462	NF	1
LOC105377350	NF	1
SLED1	NF	1
LOC105374489	NF	1
USP53	NDE	1
RWDD4	NDE	1
WWC2	NDE	1
LOC102723967	NF	1
LOC105377395	NF	1
SEPTIN11	NDE	1
LINC01258	NF	1
PABPC4L	NDE	1
KLF15	NDE	1
SLMAP	NDE	1
LOC105374166	NF	1
LRCH3	NDE	1
PDZRN3	NDE	1
LOC101927296	NF	1
NAALADL2	NDE	1
ITIH1	DE	1
RBMS3	NDE	1
CNTN4-AS1	NF	1
LOC105377094	NF	1
LOC105376942	NF	1
LOC124906200	NF	1
BALR6	NF	1
LOC124909415	NF	1
IL5RA	NDE	1
RAI2	NDE	1
MIR325HG	NF	1
PRAME	NDE	1
PHF21B	NDE	1
CLDN14	NDE	1
PTPRT	NDE	1
LOC124904964	NF	1
BMP7	NDE	1
ZNF790	NF	1
ZNF221	NF	1
PIAS4	NDE	1
DSG4	NDE	1
LOC101927404	NF	1
LOC107985178	NF	1
CDH7	NDE	1
STAT5A	NDE	1
STAT5B	NDE	1
FNDC8	NDE	1
MYOCD	NDE	1
RFFL	NDE	1
RAD51L3-RFFL	NF	1
CDYL2	NDE	1
LOC124903689	NF	1
VAC14-AS1	NF	1
ATP2C2	NDE	1
FTO	NDE	1
KATNBL1	NDE	1
SPRED1	NDE	1
LOC107983981	NF	1
SCG5	NDE	1
ARHGAP11A-SCG5	NF	1
SEMA6D	NDE	1
CGNL1	NDE	1
MYO9A	NDE	1
LOC107984714	NF	1
PIAS1	NDE	1
KLHDC1	NDE	1
LOC105370467	NF	1
LINC02291	NF	1
LOC105370259	NF	1
EDNRB	NDE	1
EDNRB-AS1	NDE	1
MTUS2	NDE	1
EPSTI1	NDE	1
LOC105369617	NF	1
LOC124902976	NF	1
FBXW8	NF	1
TBC1D15	NDE	1
TBC1D30	NDE	1
DYRK4	NDE	1
LOC124902897	NF	1
PTPRR	NDE	1
BTBD11	NF	1
NINJ2	NDE	1
CTNND1	NDE	1
TMX2-CTNND1	NF	1
LOC105376637	NF	1
LMO2	NDE	1
ANO3	NDE	1
ZW10	NDE	1
NTM	NDE	1
IRAG1	NDE	1
MICAL2	NDE	1
TACC2	NDE	1
XLOC_008559	NF	1
FGFR2	NDE	1
CHAT	NDE	1
SFMBT2	NDE	1
MINPP1	NDE	1
MIR4678	NF	1
LOC112268064	NF	1
ODAD2	NDE	1
LOC124902126	NF	1
CD274	NDE	1
LOC124902114	NF	1
MORN5	NDE	1
ALDOB	NDE	1
NCALD	NDE	1
LOC124902079	NF	1
PRKDC	NDE	1
DLC1	NDE	1
INTS9	NDE	1
SCARA3	NDE	1
LOC124901920	NF	1
LOC105375753	NF	1
TG	NDE	1
NPY	NDE	1
PLXNA4	NDE	1
GNAI1	NDE	1
COL9A1	NDE	1
SLC22A16	NDE	1
LOC105377938	NF	1
DACT2	NDE	1
ESR1	NDE	1
GMDS-DT	NF	1
MLIP	NDE	1
METTL24	NDE	1
LOC102724586	NF	1
LINC01340	NF	1
LINC01339	NF	1
LOC105379102	NF	1
GHR	NDE	1
FBXW11	NDE	1
TRIO	NDE	1
LOC105379082	NF	1
INSYN2B	NDE	1
MAD2L1-DT	NF	1
MCUB	NDE	1
TACR3	NDE	1
LINC02513	NF	1
DCLK2	NDE	1
LINC01182	NF	1
IQCM	NF	1
LINC02031	NF	1
ZDHHC3	NDE	1
TNIK	NDE	1
LOC107986129	NF	1
TBCCD1	NDE	1
TF	NDE	1
LOC105377141	NF	1
LOC105377144	NF	1
CDV3	NDE	1
MDFIC2	NF	1
PARP15	NF	1
LOC124909419	NF	1
ADCY5	NDE	1
LINC00636	NF	1
IGSF11	NDE	1
SYNPR	NDE	1
LINC01014	NF	1
CACNA1D	DE	1
HRG-AS1	NF	1
TMEM108	NDE	1
LOC101927213	NF	1
LONRF2	NDE	1
LOC105373440	NF	1
LINC01122	NF	1
LOC124906079	NF	1
LINC01939	NF	1
C2CD6	NDE	1
LINC00607	NF	1
LOC105373456	NF	1
RNF144A	NDE	1
DYNC1I2	NDE	1
EML4	NDE	1
LOC105373830	NF	1
LOC105373831	NF	1
STAMBP	NDE	1
LOC112268419	NF	1
FBXO36	NDE	1
CCDC85A	NDE	1
ACYP2	NDE	1
LOC105374615	NF	1
LOC105373611	NF	1
CCDC93	NDE	1
ABCB11	NDE	1
HNMT	NDE	1
UPP2	NDE	1
LOC105374497	NF	1
GPR55	NDE	1
PLB1	NDE	1
INPP4A	NDE	1
EPHA4	NDE	1
GREB1	NDE	1
IFIH1	NDE	1
LOC102724340	NF	1
LOC105373777	NF	1
B3GALT1-AS1	NF	1
ARHGEF33	NDE	1
RNPEPL1	NDE	1
LOC730100	NF	1
LINC01090	NF	1
UXS1	NDE	1
SESTD1	NDE	1
LINC01885	NF	1
TACR1	DE	1
LOC105374811	NF	1
PTGFRN	NDE	1
LOC101927787	NF	1
LOC124904554	NF	1
OR6K3	NF	1
NMNAT2	NDE	1
PLPPR5	NDE	1
UAP1	NDE	1
PRDX6-AS1	NF	1
LOC105378810	NF	1
LINC02792	NF	1
LOC124904589	NF	1
NME7	NDE	1
ATP2B4	NDE	1
WNT2B	NDE	1
KPRP	NF	1
LOC105372898	NF	1
NID1	NDE	1
LOC105378796	NF	1
LOC105378797	NF	1
TM2D1	NDE	1
LOC124900404	NF	1
GPBP1L1	NDE	1
RPS15AP10	NF	1
ERICH3	NDE	1
KAZN	NDE	1
LOC124903850	NF	1
LINC00466	NF	1
PAX7	NDE	1
FAM78B-AS1	NF	1
HSD3B2	NDE	1
OR2AJ1	NF	1
NFIA	NDE	1
ERI3	NDE	1
C1orf21	NF	1
SELP	NDE	1
LOC107985189	NF	1
C4BPA	NDE	1
INTS7	NDE	1
NSUN4	NDE	1
CGN	NDE	1
ZC3H12A-DT	NF	1
TIPRL	NDE	1
LOC105371680	NF	1
LOC105371604	NF	1
LINC01675	NF	1
XPR1	NDE	1
LRRC8D	NDE	1
LOC112268261	NF	1
NMNAT1	NDE	1
LINC02774	NF	1
SPATA17	NDE	1
DOCK11	NDE	1
GRIA3	NDE	1
CD99P1	NF	1
CDKL5	NDE	1
FHL1	NDE	1
FRMPD4	NDE	1
REPS2	NDE	1
GPM6B	NDE	1
HS6ST2	NDE	1
LOC105373370	NF	1
SCML2	NDE	1
FUNDC2	NDE	1
PIR	NDE	1
PIR-FIGF	NF	1
VSIG1	NDE	1
TRAPPC2	NDE	1
OFD1	NDE	1
FRMD7	NDE	1
GEMIN8	NDE	1
TBC1D22A	NDE	1
MIR3667HG	NDE	1
EPIC1	NF	1
LINC00898	NF	1
SEZ6L	NDE	1
FBLN1	NDE	1
LOC107985511	NF	1
TTC3	NDE	1
KCNJ6	NDE	1
EYA2	NDE	1
CFAP61	NDE	1
LDLR	NDE	1
ACSBG2	NDE	1
LOC105372255	NF	1
SETBP1	NDE	1
LOC121725015	NF	1
CCDC102B	NDE	1
ATP8B1	NDE	1
LOC105372141	NF	1
RAB27B	NDE	1
CD226	NDE	1
SMAD2	NDE	1
CDH2	NDE	1
ME2	NDE	1
RNF112	NDE	1
LOC105371870	NF	1
FOXO3B	NDE	1
ZNF286B	NDE	1
PPM1D	NDE	1
LOC105371574	NF	1
RPTOR	NDE	1
LOC124904076	NF	1
ZZEF1	NDE	1
LRRC3C	NF	1
ZNF652	NDE	1
RBFOX3	NDE	1
CREBBP	NDE	1
CLEC19A	NF	1
EEF2K	NDE	1
ANKRD26P1	NDE	1
WDR59	NDE	1
AVEN	NDE	1
LOC107984782	NF	1
ITGA11	NDE	1
MAPK6	NDE	1
OTUD7A	NDE	1
FBLN5	NDE	1
EML1	NDE	1
FRMD6	NDE	1
LRRC74A	NF	1
LOC105370651	NF	1
LINC00379	NF	1
LOC105370112	NF	1
LOC105370101	NF	1
XPO4	NDE	1
SUDS3	NDE	1
FLJ12825	NF	1
GXYLT1	NDE	1
KRT77	NF	1
[truncated: 36,087 more rows]
